# Supplementary material for: The Clinical Significance of Genetic Variation in Ovarian Cancer
Source: Int J Mol Sci. 2023 Jun 28;24(13):10823. doi: 10.3390/ijms241310823 (PMC10342103; doi:10.3390/ijms241310823)
Supplement: Supplementary file 1 [file ijms-24-10823-s001.zip]

Archive with 9 entries (9 files):
- Ban Fig S1.pdf
- Ban Table S1.xlsx
- Ban Table S2.xlsx
- Ban Table S3.xlsx
- Ban Table S4.xlsx
- Ban Table S5.xlsx
- Ban Table S6.xlsx
- Ban Table S7.xlsx
- Ban Table S8.xlsx
