# Supplementary material for: The Clinical Significance of Genetic Variation in Ovarian Cancer
Source: Int J Mol Sci. 2023 Jun 28;24(13):10823. doi: 10.3390/ijms241310823 (PMC10342103; doi:10.3390/ijms241310823)
Supplement: Supplementary file 1 [file ijms-24-10823-s001.zip › Ban Table S1.xlsx]

## Sheet: Sheet1
Supplemental Table 1. Effect sizes of examined variables on TMB levels (Bayesian analysis).
Description	Variables	Effect Size	Uncertainty (Estimated Error)	95% Credible Interval
Effect of stage on TMB	Intercept	4.90634	0.679483	[3.78, 6.54]
	Stage (Late)	-1.48383	0.698978	[-3.16, -0.31]
Effect of stage & grade on TMB	Intercept	5.67821	0.852062	[4.20, 7.60]
	Stage (Late)	-1.61373	0.724294	[-3.35, -0.35]
	Grade (G3)	-0.681066	0.500726	[-1.84, 0.22]
Effect of impaired DNA-repair status on TMB	Intercept	2.69872	0.106609	[2.50, 2.91]
	Impaired DNA-repair (Yes)	4.95238	0.675249	[3.75, 6.42]
Effect of Stage & impaired DNA-repair status on TMB	Intercept	3.46592	0.472186	[2.65, 4.62]
	Stage (Late)	-0.824399	0.486652	[-1.99, 0.00]
	Impaired DNA-repair (Yes)	4.87832	0.670657	[3.69, 6.34]
Effect of stage on TMB for each COSMIC gene group	Intercept	2.3775	0.213169	[2.00, 2.85]
	Stage (Late)	-0.593301	0.210423	[-1.05, -0.22]
	COSMIC (OCG)	0.440246	0.120136	[0.20, 0.68]
	COSMIC (TSG)	0.749609	0.123319	[0.51, 0.99]
Effect of stage on TMB for each COSMIC gene group (all COSMIC)	Intercept	2.02011	0.201659	[1.66, 2.46]
	Stage (Late)	-0.587319	0.204654	[-1.04, -0.23]
	COSMIC (all COSMIC genes)	0.511767	0.0937156	[0.33, 0.69]
Note: The 'intercept' variable represents the baseline or starting value of the TMB,
before any independent variables (e.g., Stage) are taken into account
