# Supplementary material for: The Clinical Significance of Genetic Variation in Ovarian Cancer
Source: Int J Mol Sci. 2023 Jun 28;24(13):10823. doi: 10.3390/ijms241310823 (PMC10342103; doi:10.3390/ijms241310823)
Supplement: Supplementary file 1 [file ijms-24-10823-s001.zip › Ban Table S2.xlsx]

## Sheet: Sheet1
Table S2: Genes involved in DNA repair mechanisms potentially contributing to TMB.
Abbreviations	BER: base excision repair
	HR: homologous recombination
	MMR: mismatch repair
	NER: nucleotide excision repair
DNA-repair Gene (TMB)	Type
RPA1	NER,HR
RPA2	NER,HR
RPA3	NER,HR
RPA4	NER,HR
RFC1	BER,MMR,NER
RFC2	BER,MMR,NER
RFC3	BER,MMR,NER
RFC4	BER,MMR,NER
RFC5	BER,MMR,NER
XRCC1	BER
PCNA	BER,MMR,NER
PARP1	BER
ERCC1	NER
MSH3	MMR
PMS2	MMR
MLH1	MMR
MSH6	MMR
MSH2	MMR
MLH3	MMR
EXO1	MMR
ERCC4	NER
ERCC2	NER
ERCC5	NER
PARP2	BER
APEX1	BER
FEN1	BER
XPC	NER
ERCC6	NER
GTF2H2	NER
ERCC3	NER
XPA	NER
RAD23B	NER
POLE	BER,NER
POLD1	BER,MMR,NER
PMS1	MMR
RAD23A	NER
LIG3	BER,NER
OGG1	BER
UNG	BER
SMUG1	BER
MBD4	BER
TDG	BER
MUTYH	BER
NTHL1	BER
MPG	BER
NEIL1	BER
NEIL2	BER
NEIL3	BER
APEX2	BER
PNKP	BER
APLF	BER
PARP3	BER
MSH4	MMR
MSH5	MMR
PMS2P3	MMR
CETN2	NER
DDB1	NER
DDB2	NER
GTF2H1	NER
GTF2H3	NER
GTF2H4	NER
GTF2H5	NER
CDK7	NER
CCNH	NER
MNAT1	NER
LIG1	BER,NER
ERCC8	NER
UVSSA	NER
XAB2	NER
MMS19	NER
