# Supplementary material for: The Clinical Significance of Genetic Variation in Ovarian Cancer
Source: Int J Mol Sci. 2023 Jun 28;24(13):10823. doi: 10.3390/ijms241310823 (PMC10342103; doi:10.3390/ijms241310823)
Supplement: Supplementary file 1 [file ijms-24-10823-s001.zip › Ban Table S3.xlsx]

## Sheet: Sheet1
Table S3: Effect sizes of examined variables on CNA levels (Bayesian analysis).
Description	Variables	Effect Size	Uncertainty (Estimated Error)	95% Credible Interval
Effect of CNA type on CNAs	Intercept	2438.41	48.7104	[2343.2, 2529.6]
	CNA Type (DEL)	-605.314	71.0236	[-741.7, -472.0]
Effect of CNA type & stage on CNAs	Intercept	2722.48	123.519	[2484.0, 2965.7]
	CNA Type (DEL)	-603.003	66.8092	[-740.2, -471.4]
	Stage (Late)	-310.924	122.302	[-555.9, -71.7]
Effect of CNA type & impaired cell division status on CNAs	Intercept	2242.9	107.28	[2040.9, 2446.5]
	CNA Type (DEL)	-619.963	76.3328	[-774.3, -464.3]
	Impaired cell division (Yes)	252.527	109.2	[45.9, 463.0]
Effect of CNA type, stage, & impaired cell division status on CNAs	Intercept	2527.03	169.796	[2205.1, 2854.8]
	CNA Type (DEL)	-620.23	77.8158	[-772.9, -466.4]
	Impaired cell division (Yes)	242.19	108.09	[32.4, 445.2]
	Stage (Late)	-301.401	137.356	[-561.2, -38.8]
Effect of CNA type, stage, & COSMIC gene group on CNAs (OCG, TSG)	Intercept	36.0492	1.08619	[34.0, 38.1]
	CNA Type (DEL)	-8.23343	0.55819	[-9.3, -7.2]
	COSMIC (OCG)	0.296864	0.664513	[-1.0, 1.6]
	COSMIC (TSG)	-0.629183	0.677897	[-1.9, 0.6]
	Stage (Late)	-3.85661	1.03191	[-5.9, -2.0]
Effect of CNA type, stage, & COSMIC gene group on CNAs (All COSMIC)	Intercept	108.99	3.61419	[102.1, 116.0]
	CNA Type (DEL)	-26.6723	1.93419	[-30.4, -23.0]
	COSMIC (all COSMIC genes)	-1.67619	1.90346	[-5.3, 1.9]
	Stage (Late)	-12.075	3.52936	[-18.9, -5.4]
Effect of CNA type & impaired DNA-repair status on CNAs	Intercept	2485.1	60.3867	[2367.0, 2601.6]
	CNA Type (DEL)	-629.51	79.3329	[-784.1, -475.3]
	Impaired DNA-repair (Yes)	-76.9607	98.4623	[-269.0, 114.7]
Effect of CNA type, stage, & impaired DNA-repair status on CNAs	Intercept	2780.86	143.336	[2505.1, 3050.3]
	CNA Type (DEL)	-627.516	81.2232	[-786.1, -469.4]
	Impaired DNA-repair (Yes)	-90.8853	104.875	[-288.3, 105.9]
	Stage (Late)	-323.138	140.802	[-589.2, -54.1]
Note: The 'intercept' variable represents the baseline or starting value of the CNA, before any
independent variables (e.g., Stage) are taken into account
