# Supplementary material for: The Clinical Significance of Genetic Variation in Ovarian Cancer
Source: Int J Mol Sci. 2023 Jun 28;24(13):10823. doi: 10.3390/ijms241310823 (PMC10342103; doi:10.3390/ijms241310823)
Supplement: Supplementary file 1 [file ijms-24-10823-s001.zip › Ban Table S4.xlsx]

## Sheet: Sheet1
Table S4: Genes involved in DNA repair mechanisms potentially contributing to CNAs.
Abbreviations	NER: nucleotide excision repair
	HR: homologous recombination
	NHEJ: nonhomologous end joining
	CD: cell division
Gene	Type
ATM	HR
RPA1	NER,HR
RPA2	NER,HR
RPA3	NER,HR
RPA4	NER,HR
BRCA1	HR
BRCA2	HR
RAD51	HR
NBN	HR
RAD50	HR
CHEK2	HR
PALB2	HR
RAD51C	HR
XRCC6	NHEJ
XRCC5	NHEJ
PRKDC	NHEJ
XRCC4	NHEJ
Lig4	NHEJ
MUS81	HR
EME1	HR
MRE11A	HR
RAD51D	HR
RAD52	HR
RAD51B	HR
DMC1	HR
XRCC2	HR
XRCC3	HR
RAD54L	HR
RAD54B	HR
SHFM1	HR
RBBP8	HR
SLX1A	HR
SLX1B	HR
GEN1	HR
DCLRE1C	NHEJ
NHEJ1	NHEJ
TRF1	CD
TRF2	CD
CDC4	CD
MAD1	CD
MAD2	CD
MAD3	CD
BUB1	CD
BUB3	CD
CEP57	CD
