# Supplementary material for: The Clinical Significance of Genetic Variation in Ovarian Cancer
Source: Int J Mol Sci. 2023 Jun 28;24(13):10823. doi: 10.3390/ijms241310823 (PMC10342103; doi:10.3390/ijms241310823)
Supplement: Supplementary file 1 [file ijms-24-10823-s001.zip › Ban Table S5.xlsx]

## Sheet: Sheet1
Table S5: Comparison of CNA between patients with and without impaired DNA-repair
genes.
Cohort-level
Stage	Impaired DNA-repair (CNA)	# of Samples	CNA Type	# of CNAs (Median)
All	Yes	64	AMP	2307
			DEL	2015
	No	363	AMP	2355
			DEL	1773
Stage-level
Stage	Impaired DNA-repair (CNA)	# of Samples	CNA Type	# of CNAs (Median)
Early	Yes	8	AMP	2743
			DEL	2299
	No	30	AMP	2757
			DEL	2027
Late	Yes	56	AMP	2231
			DEL	2015
	No	333	AMP	2327
			DEL	1735
