# Supplementary material for: The Clinical Significance of Genetic Variation in Ovarian Cancer
Source: Int J Mol Sci. 2023 Jun 28;24(13):10823. doi: 10.3390/ijms241310823 (PMC10342103; doi:10.3390/ijms241310823)
Supplement: Supplementary file 1 [file ijms-24-10823-s001.zip › Ban Table S6.xlsx]

## Sheet: Sheet1
Table S6: Comparison of CNA levels in COSMIC gene groups.
Stage	COSMIC	CNA Type	# of CNAs (Median)
Early	TSG	AMP	34
	TSG	DEL	30
	OCG	AMP	32.5
	OCG	DEL	21
	Non-COSMIC	AMP	31
	Non-COSMIC	DEL	24
Late	TSG	AMP	27
	TSG	DEL	24
	OCG	AMP	32.5
	OCG	DEL	20
	Non-COSMIC	AMP	30
	Non-COSMIC	DEL	22
