# Supplementary material for: The Clinical Significance of Genetic Variation in Ovarian Cancer
Source: Int J Mol Sci. 2023 Jun 28;24(13):10823. doi: 10.3390/ijms241310823 (PMC10342103; doi:10.3390/ijms241310823)
Supplement: Supplementary file 1 [file ijms-24-10823-s001.zip › Ban Table S7.xlsx]

## Sheet: Sheet1
Table S7: Genes in the CNA-affected regions based on G-scores from GISTIC2.0.
		Non-significant (NSIG)								Significant (YSIG)
Chromosome	CNA Type	# of All Genes	# of Non-COSMIC Genes	# of All COSMIC Genes	# of OCG	# of TSG	% of All COSMIC Genes	% of OCG	% of TSG	# of All Genes	# of Non-COSMIC Genes	# of All COSMIC Genes	# of OCG	# of TSG	% of All COSMIC Genes	% of OCG	% of TSG	% of All COSMIC Genes (YSIG>NSIG)	% of OCG (YSIG>NSIG)	# of TSG (YSIG>NSIG)	% change in All COSMIC Genes (YSIG vs. NSIG)	% change in OCG (YSIG vs. NSIG)	% change in TSG (YSIG vs. NSIG)
chr1	Amp	1107	1072	35	10	16	0.031617	0.00903342	0.0144535	300	287	13	5	2	0.0433333	0.0166667	0.00666667	TRUE	TRUE	FALSE	0.370571	0.845	-0.53875
chr1	Del	1268	1230	38	12	11	0.0299685	0.00946372	0.00867508	275	272	3	1	2	0.0109091	0.00363636	0.00727273	FALSE	FALSE	FALSE	-0.635981	-0.615758	-0.161653
chr2	Amp	836	804	32	13	11	0.0382775	0.0155502	0.0131579	69	63	6	2	0	0.0869565	0.0289855	0	TRUE	TRUE	FALSE	1.27174	0.863991	-1
chr2	Del	838	803	35	12	11	0.0417661	0.0143198	0.0131265	96	92	4	2	1	0.0416667	0.0208333	0.0104167	FALSE	TRUE	FALSE	-0.00238095	0.454861	-0.206439
chr3	Amp	584	564	20	4	12	0.0342466	0.00684932	0.0205479	155	145	10	5	1	0.0645161	0.0322581	0.00645161	TRUE	TRUE	FALSE	0.883871	3.70968	-0.686022
chr3	Del	803	773	30	8	12	0.0373599	0.00996264	0.014944	0	0	0	0	0	NA	NA	NA	FALSE	FALSE	FALSE	-1	-1	-1
chr4	Amp	568	549	19	6	9	0.0334507	0.0105634	0.0158451	0	0	0	0	0	NA	NA	NA	FALSE	FALSE	FALSE	-1	-1	-1
chr4	Del	455	442	13	5	5	0.0285714	0.010989	0.010989	68	64	4	1	3	0.0588235	0.0147059	0.0441176	TRUE	TRUE	TRUE	1.05882	0.338235	3.01471
chr5	Amp	685	667	18	9	4	0.0262774	0.0131387	0.00583942	12	11	1	0	0	0.0833333	0	0	TRUE	FALSE	FALSE	2.1713	-1	-1
chr5	Del	449	436	13	9	2	0.0289532	0.0200445	0.00445434	150	148	2	0	1	0.0133333	0	0.00666667	FALSE	FALSE	TRUE	-0.539487	-1	0.496667
chr6	Amp	722	701	21	4	6	0.0290859	0.00554017	0.00831025	25	24	1	1	0	0.04	0.04	0	TRUE	TRUE	FALSE	0.375238	6.22	-1
chr6	Del	551	534	17	8	3	0.030853	0.0145191	0.00544465	136	132	4	1	1	0.0294118	0.00735294	0.00735294	FALSE	FALSE	TRUE	-0.0467128	-0.493566	0.35049
chr7	Amp	541	522	19	9	4	0.0351201	0.0166359	0.00739372	130	126	4	1	0	0.0307692	0.00769231	0	FALSE	FALSE	FALSE	-0.123887	-0.537607	-1
chr7	Del	646	620	26	10	6	0.0402477	0.0154799	0.00928793	61	58	3	2	1	0.0491803	0.0327869	0.0163934	TRUE	TRUE	TRUE	0.221942	1.11803	0.765027
chr8	Amp	301	287	14	6	5	0.0465116	0.0199336	0.0166113	110	103	7	1	3	0.0636364	0.00909091	0.0272727	TRUE	FALSE	TRUE	0.368182	-0.543939	0.641818
chr8	Del	422	404	18	5	5	0.042654	0.0118483	0.0118483	52	51	1	0	1	0.0192308	0	0.0192308	FALSE	FALSE	TRUE	-0.549145	-1	0.623077
chr9	Amp	575	554	21	7	8	0.0365217	0.0121739	0.013913	0	0	0	0	0	NA	NA	NA	FALSE	FALSE	FALSE	-1	-1	-1
chr9	Del	598	578	20	8	6	0.0334448	0.0133779	0.0100334	0	0	0	0	0	NA	NA	NA	FALSE	FALSE	FALSE	-1	-1	-1
chr10	Amp	534	513	21	6	7	0.0393258	0.011236	0.0131086	2	2	0	0	0	0	0	0	FALSE	FALSE	FALSE	-1	-1	-1
chr10	Del	411	395	16	3	7	0.0389294	0.00729927	0.0170316	109	107	2	1	0	0.0183486	0.00917431	0	FALSE	TRUE	FALSE	-0.52867	0.256881	-1
chr11	Amp	867	844	23	9	10	0.0265283	0.0103806	0.011534	84	84	0	0	0	0	0	0	FALSE	FALSE	FALSE	-1	-1	-1
chr11	Del	780	757	23	6	8	0.0294872	0.00769231	0.0102564	235	233	2	2	0	0.00851064	0.00851064	0	FALSE	TRUE	FALSE	-0.711378	0.106383	-1
chr12	Amp	694	667	27	11	9	0.0389049	0.0158501	0.0129683	66	63	3	2	1	0.0454545	0.030303	0.0151515	TRUE	TRUE	TRUE	0.16835	0.911846	0.16835
chr12	Del	800	769	31	10	11	0.03875	0.0125	0.01375	0	0	0	0	0	NA	NA	NA	FALSE	FALSE	FALSE	-1	-1	-1
chr13	Amp	260	249	11	1	6	0.0423077	0.00384615	0.0230769	0	0	0	0	0	NA	NA	NA	FALSE	FALSE	FALSE	-1	-1	-1
chr13	Del	181	173	8	1	5	0.0441989	0.00552486	0.0276243	48	45	3	1	1	0.0625	0.0208333	0.0208333	TRUE	TRUE	FALSE	0.414063	2.77083	-0.245833
chr14	Amp	476	459	17	5	4	0.0357143	0.0105042	0.00840336	0	0	0	0	0				FALSE	FALSE	FALSE	-1	-1	-1
chr14	Del	452	437	15	6	3	0.0331858	0.0132743	0.00663717	2	1	1	0	0	0.5	0	0	TRUE	FALSE	FALSE	14.0667	-1	-1
chr15	Amp	434	419	15	5	6	0.0345622	0.0115207	0.0138249	15	15	0	0	0	0	0	0	FALSE	FALSE	FALSE	-1	-1	-1
chr15	Del	251	246	5	3	1	0.0199203	0.0119522	0.00398406	143	137	6	2	3	0.041958	0.013986	0.020979	TRUE	TRUE	TRUE	1.10629	0.170163	4.26573
chr16	Amp	592	573	19	2	14	0.0320946	0.00337838	0.0236486	0	0	0	0	0	NA	NA	NA	FALSE	FALSE	FALSE	-1	-1	-1
chr16	Del	641	620	21	1	15	0.0327613	0.00156006	0.0234009	0	0	0	0	0	NA	NA	NA	FALSE	FALSE	FALSE	-1	-1	-1
chr17	Amp	980	947	33	13	11	0.0336735	0.0132653	0.0112245	0	0	0	0	0	NA	NA	NA	FALSE	FALSE	FALSE	-1	-1	-1
chr17	Del	981	952	29	12	8	0.0295617	0.0122324	0.00815494	2	2	0	0	0	0	0	0	FALSE	FALSE	FALSE	-1	-1	-1
chr18	Amp	183	180	3	1	1	0.0163934	0.00546448	0.00546448	0	0	0	0	0	NA	NA	NA	FALSE	FALSE	FALSE	-1	-1	-1
chr18	Del	159	152	7	3	1	0.0440252	0.0188679	0.00628931	22	22	0	0	0	0	0	0	FALSE	FALSE	FALSE	-1	-1	-1
chr19	Amp	914	893	21	8	6	0.0229759	0.00875274	0.00656455	165	161	4	3	1	0.0242424	0.0181818	0.00606061	TRUE	TRUE	FALSE	0.0551227	1.07727	-0.0767677
chr19	Del	1010	984	26	12	8	0.0257426	0.0118812	0.00792079	218	209	9	4	1	0.0412844	0.0183486	0.00458716	TRUE	TRUE	FALSE	0.60374	0.544343	-0.420872
chr20	Amp	364	353	11	6	1	0.0302198	0.0164835	0.00274725	0	0	0	0	0	NA	NA	NA	FALSE	FALSE	FALSE	-1	-1	-1
chr20	Del	426	415	11	5	2	0.0258216	0.0117371	0.00469484	0	0	0	0	0	NA	NA	NA	FALSE	FALSE	FALSE	-1	-1	-1
chr21	Amp	141	140	1	1	0	0.0070922	0.0070922	0	0	0	0	0	0	NA	NA	NA	FALSE	FALSE	FALSE	-1	-1	NA
chr21	Del	157	155	2	2	0	0.0127389	0.0127389	0	0	0	0	0	0	NA	NA	NA	FALSE	FALSE	FALSE	-1	-1	NA
chr22	Amp	227	220	7	3	2	0.030837	0.0132159	0.00881057	0	0	0	0	0	NA	NA	NA	FALSE	FALSE	FALSE	-1	-1	-1
chr22	Del	273	258	15	5	7	0.0549451	0.018315	0.025641	27	27	0	0	0	0	0	0	FALSE	FALSE	FALSE	-1	-1	-1
