# Supplementary material for: The Clinical Significance of Genetic Variation in Ovarian Cancer
Source: Int J Mol Sci. 2023 Jun 28;24(13):10823. doi: 10.3390/ijms241310823 (PMC10342103; doi:10.3390/ijms241310823)
Supplement: Supplementary file 1 [file ijms-24-10823-s001.zip › Ban Table S8.xlsx]

## Sheet: Sheet1
Table S8. Genomic data utilized in this study and their Universal Unique Identifiers (UUIDs).
Cohort-level Data
File Type	File Name	File UUID
Somatic Mutation	TCGA.OV.mutect.b22b85eb-2ca8-4c9f-a1cd-b77caab999bd.DR-10.0.somatic.maf.gz	b22b85eb-2ca8-4c9f-a1cd-b77caab999bd
Somatic Mutation	TCGA.SKCM.mutect.4b7a5729-b83e-4837-9b61-a6002dce1c0a.DR-10.0.somatic.maf.gz	4b7a5729-b83e-4837-9b61-a6002dce1c0a
Somatic Mutation	TCGA.LUAD.mutect.0458c57f-316c-4a7c-9294-ccd11c97c2f9.DR-10.0.somatic.maf.gz	0458c57f-316c-4a7c-9294-ccd11c97c2f9
Per-patient Data
File Type	File Name	File UUID
Copy Number Segment	TOUSE_p_TCGAaffxB9_10a_N_GenomeWideSNP_6_B08_397018.nocnv_grch38.seg.v2.txt	dd0ebfef-9cfa-42c5-9d0c-3a8cf67b53e1
Copy Number Segment	COTES_p_TCGAaffxB8_9a_S_GenomeWideSNP_6_G04_293046.nocnv_grch38.seg.v2.txt	ba17c03c-bd12-4a32-b1b0-117ac94444aa
Copy Number Segment	LOGIC_p_TCGA_B21_SNP_N_GenomeWideSNP_6_G04_518024.nocnv_grch38.seg.v2.txt	69765dde-d854-43a2-a5d1-1889bd9e0910
Copy Number Segment	THING_p_TCGA_B19_SNP_N_GenomeWideSNP_6_C02_495120.nocnv_grch38.seg.v2.txt	e550c459-a0ec-4d34-9fc6-5898cd570496
Copy Number Segment	NEWLY_p_TCGA_Batch13_CN_GenomeWideSNP_6_E02_446084.nocnv_grch38.seg.v2.txt	63e87504-94ca-4199-80db-757c68643bff
Copy Number Segment	MATZO_p_TCGAb40_SNP_1N_GenomeWideSNP_6_E08_667808.nocnv_grch38.seg.v2.txt	545b0b9d-e49a-47f5-b2ca-b565cd730d61
Copy Number Segment	THING_p_TCGA_B19_SNP_N_GenomeWideSNP_6_A02_495202.nocnv_grch38.seg.v2.txt	78f5f48d-51bf-4718-993e-5517288dfb6f
Copy Number Segment	TOUSE_p_TCGAaffxB9_10a_N_GenomeWideSNP_6_D02_397098.nocnv_grch38.seg.v2.txt	643806ab-3256-4f4f-9c30-2da60f316759
Copy Number Segment	THING_p_TCGA_B19_SNP_N_GenomeWideSNP_6_F02_495082.nocnv_grch38.seg.v2.txt	f86f91d8-2c49-43e4-b549-4614cd92fff7
Copy Number Segment	ACOLD_p_TCGA_Batch17_SNP_N_GenomeWideSNP_6_E02_465970.nocnv_grch38.seg.v2.txt	0fec38ef-fbb6-4388-bdef-9af25018f028
Copy Number Segment	LOGIC_p_TCGA_B21_SNP_N_GenomeWideSNP_6_B04_518050.nocnv_grch38.seg.v2.txt	552adf61-8bfe-4955-80d8-3fee356a0a2e
Copy Number Segment	NIZAM_p_TCGAb_406_07_08_09_10_N_GenomeWideSNP_6_F05_1486522.nocnv_grch38.seg.v2.txt	9e83c377-3d5d-4a6b-8d68-ac70055d51b3
Copy Number Segment	LOGIC_p_TCGA_B21_SNP_N_GenomeWideSNP_6_B01_517958.nocnv_grch38.seg.v2.txt	87cc3368-86d2-49dc-831f-c1a4399d2b26
Copy Number Segment	AMISS_p_TCGAb24_SNP_N_GenomeWideSNP_6_B06_542514.nocnv_grch38.seg.v2.txt	bf714fd8-7b2b-49bd-9acf-c34dab998cfb
Copy Number Segment	MATZO_p_TCGAb40_SNP_1N_GenomeWideSNP_6_A12_667634.nocnv_grch38.seg.v2.txt	292bb5ca-07bb-4b91-bbfd-cf5acc99d661
Copy Number Segment	RACKS_p_TCGAaffxB10b_11_S_GenomeWideSNP_6_H09_429608.nocnv_grch38.seg.v2.txt	bfab10e2-5657-4b0b-8f3f-6aa520b926b7
Copy Number Segment	RACKS_p_TCGAaffxB10b_11_S_GenomeWideSNP_6_E01_429544.nocnv_grch38.seg.v2.txt	6e034858-4e81-4e59-8be8-31a076430619
Copy Number Segment	RACKS_p_TCGAaffxB10b_11_S_GenomeWideSNP_6_H07_429604.nocnv_grch38.seg.v2.txt	5c5d65cd-142e-4c3d-9b9a-04248f6af874
Copy Number Segment	SAROS_p_TCGA_B18_SNP_N_GenomeWideSNP_6_H02_489680.nocnv_grch38.seg.v2.txt	ca3db476-ec07-483d-98c8-3550a0f28e1c
Copy Number Segment	NEWLY_p_TCGA_Batch13_CN_GenomeWideSNP_6_E10_446100.nocnv_grch38.seg.v2.txt	bfad8505-68a5-40f9-95b5-47cc8160ee2d
Copy Number Segment	LOGIC_p_TCGA_B21_SNP_N_GenomeWideSNP_6_A06_517954.nocnv_grch38.seg.v2.txt	fea80f20-f235-45bf-a766-afd5239cb780
Copy Number Segment	SAROS_p_TCGA_B18_SNP_N_GenomeWideSNP_6_E01_489712.nocnv_grch38.seg.v2.txt	c9a00f5c-e106-44b9-b9bb-c82c8fecc4ac
Copy Number Segment	SOURS_p_TCGAb22_SNP_N_GenomeWideSNP_6_C05_529864.nocnv_grch38.seg.v2.txt	36490c13-fc71-46e6-83d2-d64fc3d5f6a3
Copy Number Segment	SAROS_p_TCGA_B18_SNP_N_GenomeWideSNP_6_F02_489704.nocnv_grch38.seg.v2.txt	7e8609bd-92b8-476d-9924-73112905328f
Copy Number Segment	MATZO_p_TCGAb40_SNP_1N_GenomeWideSNP_6_E11_667686.nocnv_grch38.seg.v2.txt	b21e4edd-6162-4560-a162-263b2519fde9
Copy Number Segment	ACOLD_p_TCGA_Batch17_SNP_N_GenomeWideSNP_6_C02_466126.nocnv_grch38.seg.v2.txt	15581b1d-25e8-4262-828a-1c61611b0eae
Copy Number Segment	SAROS_p_TCGA_B18_SNP_N_GenomeWideSNP_6_E06_489694.nocnv_grch38.seg.v2.txt	24f3d7cc-6187-47a4-8634-0d555f3ee99b
Copy Number Segment	MATZO_p_TCGAb40_SNP_1N_GenomeWideSNP_6_G04_667668.nocnv_grch38.seg.v2.txt	87f36413-67ae-4aee-ad6f-aa135f999bcc
Copy Number Segment	LOGIC_p_TCGA_B21_SNP_N_GenomeWideSNP_6_D02_518074.nocnv_grch38.seg.v2.txt	ca32325e-2796-4c6c-aaae-b66553063a3d
Copy Number Segment	ACOLD_p_TCGA_Batch17_SNP_N_GenomeWideSNP_6_A01_466074.nocnv_grch38.seg.v2.txt	049ba2e6-3396-4abc-b6d1-2d328e2dd46f
Copy Number Segment	COTES_p_TCGAaffxB8_9a_S_GenomeWideSNP_6_H06_293074.nocnv_grch38.seg.v2.txt	9444620e-0f18-400b-8248-7b52d6225589
Copy Number Segment	THETA_p_TCGA_Batch14_SNP_N_GenomeWideSNP_6_G04_455282.nocnv_grch38.seg.v2.txt	186f0f98-650d-4a5d-bf96-01676c484cb5
Copy Number Segment	SOURS_p_TCGAb22_SNP_N_GenomeWideSNP_6_D02_529872.nocnv_grch38.seg.v2.txt	1e22c7d6-a2fa-48b0-9fe6-373c320851c4
Copy Number Segment	QUANT_p_TCGA_Batch12_AFFX_GenomeWideSNP_6_F03_437764.nocnv_grch38.seg.v2.txt	2e914009-f108-4677-bdae-4c03638699ba
Copy Number Segment	TOUSE_p_TCGAaffxB9_10a_N_GenomeWideSNP_6_D10_397080.nocnv_grch38.seg.v2.txt	0746dd5e-6be5-4150-b8e8-595c5aaa1210
Copy Number Segment	THING_p_TCGA_B19_SNP_N_GenomeWideSNP_6_D01_495182.nocnv_grch38.seg.v2.txt	e05f9db9-c4c8-4edc-b87e-94ae487eac8a
Copy Number Segment	MATZO_p_TCGAb40_SNP_1N_GenomeWideSNP_6_E06_667780.nocnv_grch38.seg.v2.txt	0887bdae-1b30-4743-88ec-abdff2626377
Copy Number Segment	QUANT_p_TCGA_Batch12_AFFX_GenomeWideSNP_6_A05_437632.nocnv_grch38.seg.v2.txt	1ff3a514-b6e6-4508-aae9-58f486ba11ca
Copy Number Segment	QUANT_p_TCGA_Batch12_AFFX_GenomeWideSNP_6_D06_437694.nocnv_grch38.seg.v2.txt	75714eb6-81fc-4942-85b3-6f30df34b86e
Copy Number Segment	SAROS_p_TCGA_B18_SNP_N_GenomeWideSNP_6_B01_489716.nocnv_grch38.seg.v2.txt	af33cc9d-ca12-411e-86d7-6fb7a052d0d4
Copy Number Segment	SAROS_p_TCGA_B18_SNP_N_GenomeWideSNP_6_C04_489684.nocnv_grch38.seg.v2.txt	414f66f3-12ac-4a0e-809b-8f0ca02b1132
Copy Number Segment	ACOLD_p_TCGA_Batch17_SNP_N_GenomeWideSNP_6_G01_466018.nocnv_grch38.seg.v2.txt	6dc2b71d-6fdc-4dca-a017-ddabaa0c88e7
Copy Number Segment	COOKY_p_TCGAb15_ICPp3_061909_GenomeWideSNP_6_D05_465784.nocnv_grch38.seg.v2.txt	3b17b7da-dc8f-4ffb-8c42-0bd9ce686957
Copy Number Segment	THING_p_TCGA_B19_SNP_N_GenomeWideSNP_6_A06_495064.nocnv_grch38.seg.v2.txt	404631ac-1d56-42b2-b987-6e9a93e3d22a
Copy Number Segment	SOURS_p_TCGAb22_SNP_N_GenomeWideSNP_6_H02_529934.nocnv_grch38.seg.v2.txt	29c3c8bf-db7b-4a83-a940-ee43076072f3
Copy Number Segment	THING_p_TCGA_B19_SNP_N_GenomeWideSNP_6_D06_495054.nocnv_grch38.seg.v2.txt	a80fa3f8-3748-4f67-af21-631fface9734
Copy Number Segment	SAROS_p_TCGA_B18_SNP_N_GenomeWideSNP_6_C02_489778.nocnv_grch38.seg.v2.txt	9ca11b4a-d99e-4b2f-bf70-49ffcf713dff
Copy Number Segment	RACKS_p_TCGAaffxB10b_11_S_GenomeWideSNP_6_F05_429454.nocnv_grch38.seg.v2.txt	4823dabc-8da6-4c91-9b72-5f90394645e1
Copy Number Segment	NEWLY_p_TCGA_Batch13_CN_GenomeWideSNP_6_B05_446216.nocnv_grch38.seg.v2.txt	fc5a986b-298c-48fd-ae20-656f83f6945e
Copy Number Segment	RACKS_p_TCGAaffxB10b_11_S_GenomeWideSNP_6_D03_429510.nocnv_grch38.seg.v2.txt	8ea12dca-45b9-40f4-9629-0216f8aae992
Copy Number Segment	MATZO_p_TCGAb40_SNP_1N_GenomeWideSNP_6_B11_667764.nocnv_grch38.seg.v2.txt	dfae0578-6192-4a4d-82fc-4838a02c9f6a
Copy Number Segment	LOGIC_p_TCGA_B21_SNP_N_GenomeWideSNP_6_G06_517984.nocnv_grch38.seg.v2.txt	cb0f03bc-be3d-4c87-bb27-c45337f15732
Copy Number Segment	ACOLD_p_TCGA_Batch17_SNP_N_GenomeWideSNP_6_B01_466104.nocnv_grch38.seg.v2.txt	954f8306-b28a-4d3e-ada9-63b5b6d2b761
Copy Number Segment	MATZO_p_TCGAb40_SNP_1N_GenomeWideSNP_6_G08_667774.nocnv_grch38.seg.v2.txt	b1d78809-594f-44eb-af81-a56e585d1216
Copy Number Segment	QUANT_p_TCGA_Batch12_AFFX_GenomeWideSNP_6_E01_437738.nocnv_grch38.seg.v2.txt	ac3ea5bb-a9ca-4f79-945b-25fab90366ce
Copy Number Segment	RACKS_p_TCGAaffxB10b_11_S_GenomeWideSNP_6_B11_429590.nocnv_grch38.seg.v2.txt	278e0b84-d292-4ff9-aadb-5a7dd6b75ca2
Copy Number Segment	SOURS_p_TCGAb22_SNP_N_GenomeWideSNP_6_B03_529812.nocnv_grch38.seg.v2.txt	d7dbbe12-fb94-4508-9676-e6d917a1487b
Copy Number Segment	ACOLD_p_TCGA_Batch17_SNP_N_GenomeWideSNP_6_H01_466064.nocnv_grch38.seg.v2.txt	be696a52-1e95-4989-b9ae-59ad7b31e234
Copy Number Segment	QUANT_p_TCGA_Batch12_AFFX_GenomeWideSNP_6_G03_437756.nocnv_grch38.seg.v2.txt	26f22d54-9cd3-427c-8c2f-3cae38ecabf9
Copy Number Segment	NIZAM_p_TCGAb_406_07_08_09_10_N_GenomeWideSNP_6_F11_1486396.nocnv_grch38.seg.v2.txt	dbeb727e-7575-4b15-b245-94c4a48745ac
Copy Number Segment	THETA_p_TCGA_Batch14_SNP_N_GenomeWideSNP_6_G01_455288.nocnv_grch38.seg.v2.txt	480dacf4-9db5-4e41-b9c7-cda231548e77
Copy Number Segment	MATZO_p_TCGAb40_SNP_1N_GenomeWideSNP_6_F03_667776.nocnv_grch38.seg.v2.txt	8bdef046-dd1a-404a-89e6-3fc15f722af7
Copy Number Segment	SOURS_p_TCGAb22_SNP_N_GenomeWideSNP_6_E01_529822.nocnv_grch38.seg.v2.txt	4baff7b5-8e4e-4658-930e-99b0a1699305
Copy Number Segment	SOURS_p_TCGAb22_SNP_N_GenomeWideSNP_6_F04_529848.nocnv_grch38.seg.v2.txt	7b1ff172-8177-4cd6-9d67-b14ba8845ce9
Copy Number Segment	SOURS_p_TCGAb22_SNP_N_GenomeWideSNP_6_D06_529790.nocnv_grch38.seg.v2.txt	c814b375-9d17-41a8-aa29-a709056910e1
Copy Number Segment	THING_p_TCGA_B19_SNP_N_GenomeWideSNP_6_C06_495126.nocnv_grch38.seg.v2.txt	a924ea8c-8b05-469e-8d1d-95c07e9879ad
Copy Number Segment	LOGIC_p_TCGA_B21_SNP_N_GenomeWideSNP_6_B03_517972.nocnv_grch38.seg.v2.txt	c6932e77-830a-414c-b1e8-1f6491025da1
Copy Number Segment	NEWLY_p_TCGA_Batch13_CN_GenomeWideSNP_6_C04_446206.nocnv_grch38.seg.v2.txt	f3d5c1b3-8d85-4096-b45a-d4cf18fc1784
Copy Number Segment	RACKS_p_TCGAaffxB10b_11_S_GenomeWideSNP_6_D09_429520.nocnv_grch38.seg.v2.txt	07ba0795-0471-4525-baab-0ed0902c28dc
Copy Number Segment	NIZAM_p_TCGAb_406_07_08_09_10_N_GenomeWideSNP_6_E11_1486560.nocnv_grch38.seg.v2.txt	4d6db008-0ccc-46b0-bc21-aac8107f3f96
Copy Number Segment	LOGIC_p_TCGA_B21_SNP_N_GenomeWideSNP_6_D01_518000.nocnv_grch38.seg.v2.txt	57026ec3-48fa-4b9c-9e69-233dc0279f32
Copy Number Segment	NIZAM_p_TCGAb_406_07_08_09_10_N_GenomeWideSNP_6_G03_1486446.nocnv_grch38.seg.v2.txt	20ae386d-2283-4137-aed0-f046888613d6
Copy Number Segment	COTES_p_TCGAaffxB8_9a_S_GenomeWideSNP_6_G12_293062.nocnv_grch38.seg.v2.txt	6567f2dc-1c6c-45fd-ada5-d0d6eb11bd89
Copy Number Segment	COOKY_p_TCGAb15_ICPp3_061909_GenomeWideSNP_6_C08_465802.nocnv_grch38.seg.v2.txt	62381e84-bfd7-45f2-b872-d94a05ddd6cf
Copy Number Segment	AMISS_p_TCGAb24_SNP_N_GenomeWideSNP_6_G02_542452.nocnv_grch38.seg.v2.txt	760aaa67-8ed3-4693-ab4d-c934473c8da7
Copy Number Segment	NEWLY_p_TCGA_Batch13_CN_GenomeWideSNP_6_C01_446200.nocnv_grch38.seg.v2.txt	3b01339e-0d93-4653-b18e-bd4883a32ecc
Copy Number Segment	SOURS_p_TCGAb22_SNP_N_GenomeWideSNP_6_G06_529898.nocnv_grch38.seg.v2.txt	5740cb30-f085-4d92-8783-79cd247a231e
Copy Number Segment	LOGIC_p_TCGA_B21_SNP_N_GenomeWideSNP_6_A04_518038.nocnv_grch38.seg.v2.txt	15cfc398-1452-4813-b425-1faef57edfc8
Copy Number Segment	MATZO_p_TCGAb40_SNP_1N_GenomeWideSNP_6_C07_667688.nocnv_grch38.seg.v2.txt	e9f102da-9d1c-419a-8328-8226a3301acc
Copy Number Segment	COTES_p_TCGAaffxB8_9a_S_GenomeWideSNP_6_G01_293040.nocnv_grch38.seg.v2.txt	11a95528-d6c1-4aff-875b-a1df5e275f36
Copy Number Segment	THING_p_TCGA_B19_SNP_N_GenomeWideSNP_6_C03_495178.nocnv_grch38.seg.v2.txt	56f34abd-8f0e-4fd8-9a15-007d2e5067df
Copy Number Segment	QUANT_p_TCGA_Batch12_AFFX_GenomeWideSNP_6_A01_437640.nocnv_grch38.seg.v2.txt	71b7f15a-cc14-48ce-9ce9-b9cf293d003c
Copy Number Segment	TOUSE_p_TCGAaffxB9_10a_N_GenomeWideSNP_6_A12_397034.nocnv_grch38.seg.v2.txt	c6bc43b1-cf8d-4b70-8c29-740f58df79ad
Copy Number Segment	AMISS_p_TCGAb24_SNP_N_GenomeWideSNP_6_F05_542524.nocnv_grch38.seg.v2.txt	abf31716-6b9c-4e04-a912-aeb0f04a8b5b
Copy Number Segment	THETA_p_TCGA_Batch14_SNP_N_GenomeWideSNP_6_B02_455292.nocnv_grch38.seg.v2.txt	166dd94d-91b2-4426-9e4d-87f80198dced
Copy Number Segment	THING_p_TCGA_B19_SNP_N_GenomeWideSNP_6_F04_495152.nocnv_grch38.seg.v2.txt	96201694-558c-456c-8ec7-209063ea241d
Copy Number Segment	SOURS_p_TCGAb22_SNP_N_GenomeWideSNP_6_B02_529924.nocnv_grch38.seg.v2.txt	1a9299be-56d5-406a-aabf-98b6ca0bd344
Copy Number Segment	PAGED_p_TCGA_182_OvGBM_SNP_N_GenomeWideSNP_6_F03_896246.nocnv_grch38.seg.v2.txt	33e4c208-fe38-47de-af9e-daf69f1d509a
Copy Number Segment	SAROS_p_TCGA_B18_SNP_N_GenomeWideSNP_6_D01_489708.nocnv_grch38.seg.v2.txt	cf282b1e-186d-49d6-a265-cec4b944e308
Copy Number Segment	LOGIC_p_TCGA_B21_SNP_N_GenomeWideSNP_6_C03_518008.nocnv_grch38.seg.v2.txt	25037b07-329b-4460-9c83-8e2e363a85a9
Copy Number Segment	COOKY_p_TCGAb15_ICPp3_061909_GenomeWideSNP_6_C01_465814.nocnv_grch38.seg.v2.txt	83b82c8f-ad25-4b0b-9af1-fd916543d977
Copy Number Segment	THING_p_TCGA_B19_SNP_N_GenomeWideSNP_6_B03_495160.nocnv_grch38.seg.v2.txt	1a7780e2-b1d1-4ef9-9e3a-6bca13497979
Copy Number Segment	AMISS_p_TCGAb24_SNP_N_GenomeWideSNP_6_G01_542432.nocnv_grch38.seg.v2.txt	1b4d20e3-a3bb-4386-98b2-4953d53ac8e0
Copy Number Segment	THING_p_TCGA_B19_SNP_N_GenomeWideSNP_6_B02_495168.nocnv_grch38.seg.v2.txt	3f8df94f-42c5-49e8-be9e-a1cf72fb2c52
Copy Number Segment	QUANT_p_TCGA_Batch12_AFFX_GenomeWideSNP_6_C03_437658.nocnv_grch38.seg.v2.txt	3f205879-4f69-4716-8fe6-48a5ecc28c9f
Copy Number Segment	THETA_p_TCGA_Batch14_SNP_N_GenomeWideSNP_6_G03_455284.nocnv_grch38.seg.v2.txt	97835d52-8f11-4d15-9e78-a4b1b22a1e46
Copy Number Segment	COOKY_p_TCGAb15_ICPp3_061909_GenomeWideSNP_6_C06_465806.nocnv_grch38.seg.v2.txt	95b7e49e-fb7f-4880-9746-30485d16c702
Copy Number Segment	SAROS_p_TCGA_B18_SNP_N_GenomeWideSNP_6_A04_489618.nocnv_grch38.seg.v2.txt	6a975968-9df9-40fd-a06a-0e4bfc996035
Copy Number Segment	NEWLY_p_TCGA_Batch13_CN_GenomeWideSNP_6_G07_446118.nocnv_grch38.seg.v2.txt	690370e1-9c09-4f53-8262-b2e9a29fec0e
Copy Number Segment	COOKY_p_TCGAb15_ICPp3_061909_GenomeWideSNP_6_A03_465968.nocnv_grch38.seg.v2.txt	5c9abba4-e83c-4739-ad8e-3dfeb0f9bbb8
Copy Number Segment	THETA_p_TCGA_Batch14_SNP_N_GenomeWideSNP_6_G05_455194.nocnv_grch38.seg.v2.txt	5a0338aa-0205-4cd9-b216-e8506d9f4665
Copy Number Segment	QUANT_p_TCGA_Batch12_AFFX_GenomeWideSNP_6_C04_437656.nocnv_grch38.seg.v2.txt	6ad4f315-3cef-408b-98bb-be9cd6db12c8
Copy Number Segment	NEWLY_p_TCGA_Batch13_CN_GenomeWideSNP_6_G08_446116.nocnv_grch38.seg.v2.txt	c8deba16-ae7c-433d-a9e1-cfb75e48ceeb
Copy Number Segment	AMISS_p_TCGAb24_SNP_N_GenomeWideSNP_6_C04_542512.nocnv_grch38.seg.v2.txt	437aa994-49a7-4738-8676-bf374d663180
Copy Number Segment	MATZO_p_TCGAb40_SNP_1N_GenomeWideSNP_6_C08_667656.nocnv_grch38.seg.v2.txt	5592bb64-c6d6-41e4-ba34-fe92a3737dce
Copy Number Segment	AMISS_p_TCGAb24_SNP_N_GenomeWideSNP_6_G05_542420.nocnv_grch38.seg.v2.txt	78722c82-f970-4aac-a4df-e84b0a23b5e6
Copy Number Segment	QUANT_p_TCGA_Batch12_AFFX_GenomeWideSNP_6_C02_437660.nocnv_grch38.seg.v2.txt	804d7e1c-e6db-4db9-98bd-660b3c8c2220
Copy Number Segment	URBAN_p_TCGA_ProtVal_SNP_N_GenomeWideSNP_6_B01_592224.nocnv_grch38.seg.v2.txt	c71fe9b3-1e76-439b-9e2b-72f9873e69bf
Copy Number Segment	URBAN_p_TCGA_ProtVal_SNP_N_GenomeWideSNP_6_A11_592200.nocnv_grch38.seg.v2.txt	01fdec61-4d86-4450-8521-65e36683c6ea
Copy Number Segment	THETA_p_TCGA_Batch14_SNP_N_GenomeWideSNP_6_H01_455210.nocnv_grch38.seg.v2.txt	bdb8b036-cb52-4863-ab86-6f6407dd4371
Copy Number Segment	SAROS_p_TCGA_B18_SNP_N_GenomeWideSNP_6_B06_489638.nocnv_grch38.seg.v2.txt	de88af5a-a713-48d4-a531-9bdf9b569931
Copy Number Segment	RACKS_p_TCGAaffxB10b_11_S_GenomeWideSNP_6_H03_429472.nocnv_grch38.seg.v2.txt	da9af00f-60ea-456b-9f25-0ab560962769
Copy Number Segment	COTES_p_TCGAaffxB8_9a_S_GenomeWideSNP_6_G08_293054.nocnv_grch38.seg.v2.txt	16c13d5c-d17a-4ce9-a5d0-44fb0ba19261
Copy Number Segment	PAGED_p_TCGA_182_OvGBM_SNP_N_GenomeWideSNP_6_D08_896202.nocnv_grch38.seg.v2.txt	b1805b0a-30c3-4611-a0d6-687836890a16
Copy Number Segment	THING_p_TCGA_B19_SNP_N_GenomeWideSNP_6_F03_495060.nocnv_grch38.seg.v2.txt	44827a37-07eb-4903-bfc1-7fc8c5abfe9b
Copy Number Segment	THETA_p_TCGA_Batch14_SNP_N_GenomeWideSNP_6_B05_455298.nocnv_grch38.seg.v2.txt	17e207c6-2245-427f-9f06-a201b2693359
Copy Number Segment	QUANT_p_TCGA_Batch12_AFFX_GenomeWideSNP_6_D05_437692.nocnv_grch38.seg.v2.txt	d497ffa7-7e53-4e1a-965c-9922a00904bd
Copy Number Segment	ACOLD_p_TCGA_Batch17_SNP_N_GenomeWideSNP_6_D05_466158.nocnv_grch38.seg.v2.txt	539e6b6c-5246-425b-b226-2666a9228afe
Copy Number Segment	SAROS_p_TCGA_B18_SNP_N_GenomeWideSNP_6_H03_489646.nocnv_grch38.seg.v2.txt	f1234081-82d5-4b3e-a175-678deee76df2
Copy Number Segment	RACKS_p_TCGAaffxB10b_11_S_GenomeWideSNP_6_C03_429502.nocnv_grch38.seg.v2.txt	8db6e7ad-9e01-45f2-98db-81256323105c
Copy Number Segment	QUANT_p_TCGA_Batch12_AFFX_GenomeWideSNP_6_D04_437682.nocnv_grch38.seg.v2.txt	51309be4-44c6-4bc4-bd5a-4f494e49b2ad
Copy Number Segment	URBAN_p_TCGA_ProtVal_SNP_N_GenomeWideSNP_6_A06_592070.nocnv_grch38.seg.v2.txt	b124f822-2f0a-437d-be3a-2484a0df1142
Copy Number Segment	QUANT_p_TCGA_Batch12_AFFX_GenomeWideSNP_6_B05_437678.nocnv_grch38.seg.v2.txt	dc4fefe7-dadf-4b0a-8979-3a981e204b4b
Copy Number Segment	THING_p_TCGA_B19_SNP_N_GenomeWideSNP_6_B01_495048.nocnv_grch38.seg.v2.txt	bfb6fd93-d627-4c8d-b41a-5fd8a3892a14
Copy Number Segment	SOURS_p_TCGAb22_SNP_N_GenomeWideSNP_6_G01_529838.nocnv_grch38.seg.v2.txt	6ed16ec4-b31a-46f9-9f04-739948a5fab2
Copy Number Segment	COOKY_p_TCGAb15_ICPp3_061909_GenomeWideSNP_6_C02_465816.nocnv_grch38.seg.v2.txt	9f7373e0-7d37-4750-8151-6364dde6ae47
Copy Number Segment	NEWLY_p_TCGA_Batch13_CN_GenomeWideSNP_6_F09_446060.nocnv_grch38.seg.v2.txt	7bca9eec-c0ce-4c92-be65-e51cb2f723e6
Copy Number Segment	NIZAM_p_TCGAb_406_07_08_09_10_N_GenomeWideSNP_6_F03_1486400.nocnv_grch38.seg.v2.txt	8e84a028-5e9c-4d01-9791-db0f04b05bce
Copy Number Segment	COTES_p_TCGAaffxB8_9a_S_GenomeWideSNP_6_F10_293034.nocnv_grch38.seg.v2.txt	8c47e3d2-68fb-4015-be48-e11f9184a4e7
Copy Number Segment	SAROS_p_TCGA_B18_SNP_N_GenomeWideSNP_6_A06_489604.nocnv_grch38.seg.v2.txt	e0a91341-76c3-4cf8-8dea-242809814f37
Copy Number Segment	COOKY_p_TCGAb15_ICPp3_061909_GenomeWideSNP_6_B09_465822.nocnv_grch38.seg.v2.txt	1068150d-c4d5-42e8-a72a-3f766bb645a3
Copy Number Segment	THETA_p_TCGA_Batch14_SNP_N_GenomeWideSNP_6_A06_455176.nocnv_grch38.seg.v2.txt	7f6141b3-eee2-4570-9a9e-59c096119444
Copy Number Segment	THETA_p_TCGA_Batch14_SNP_N_GenomeWideSNP_6_B01_455290.nocnv_grch38.seg.v2.txt	03d48c2a-e7c9-4f12-a82d-c04b73560863
Copy Number Segment	RACKS_p_TCGAaffxB10b_11_S_GenomeWideSNP_6_H05_429600.nocnv_grch38.seg.v2.txt	e639247e-ecb3-4550-bf9e-2ed483c43ec5
Copy Number Segment	THETA_p_TCGA_Batch14_SNP_N_GenomeWideSNP_6_A04_455180.nocnv_grch38.seg.v2.txt	ea9e69e5-5e6d-4f29-99f8-273d4e62bf8b
Copy Number Segment	AMISS_p_TCGAb24_SNP_N_GenomeWideSNP_6_A05_542550.nocnv_grch38.seg.v2.txt	80ef2f3c-bb54-4523-babc-c074bee5bbc4
Copy Number Segment	SOURS_p_TCGAb22_SNP_N_GenomeWideSNP_6_B05_529860.nocnv_grch38.seg.v2.txt	7395833c-ca05-41f3-a401-3c596317bee0
Copy Number Segment	NEWLY_p_TCGA_Batch13_CN_GenomeWideSNP_6_B12_446214.nocnv_grch38.seg.v2.txt	7da3ef54-9812-45f1-aed1-d1d7a36871ff
Copy Number Segment	ACOLD_p_TCGA_Batch17_SNP_N_GenomeWideSNP_6_A02_466076.nocnv_grch38.seg.v2.txt	b7757b59-10ff-4486-b285-496b1c08c7bb
Copy Number Segment	THETA_p_TCGA_Batch14_SNP_N_GenomeWideSNP_6_H02_455212.nocnv_grch38.seg.v2.txt	a5027b50-4562-40be-a4e2-0fe811f93513
Copy Number Segment	THETA_p_TCGA_Batch14_SNP_N_GenomeWideSNP_6_D01_455340.nocnv_grch38.seg.v2.txt	e36614bf-9125-4e5b-8a5b-a0609c86d1d4
Copy Number Segment	NEWLY_p_TCGA_Batch13_CN_GenomeWideSNP_6_F10_446062.nocnv_grch38.seg.v2.txt	35868124-60d3-4f00-9d87-d187b9285dc6
Copy Number Segment	ROOTY_p_TCGAb27and38_SNP_N_GenomeWideSNP_6_B03_584510.nocnv_grch38.seg.v2.txt	b1d70e51-8993-4c45-98f1-2a00d07af3e7
Copy Number Segment	SOURS_p_TCGAb22_SNP_N_GenomeWideSNP_6_D05_529968.nocnv_grch38.seg.v2.txt	d3f8c91f-e4cc-4018-9fbf-4368dd036b01
Copy Number Segment	URBAN_p_TCGA_ProtVal_SNP_N_GenomeWideSNP_6_B05_592068.nocnv_grch38.seg.v2.txt	fe3ab90e-e921-485b-8d85-fa040dd3cc00
Copy Number Segment	RACKS_p_TCGAaffxB10b_11_S_GenomeWideSNP_6_F03_429426.nocnv_grch38.seg.v2.txt	5651f000-59d5-4714-bbf7-72f0dc7d8e37
Copy Number Segment	QUANT_p_TCGA_Batch12_AFFX_GenomeWideSNP_6_A06_437634.nocnv_grch38.seg.v2.txt	1c7253d8-763c-4810-9491-87b540f62cb8
Copy Number Segment	COOKY_p_TCGAb15_ICPp3_061909_GenomeWideSNP_6_D04_465786.nocnv_grch38.seg.v2.txt	1a621a7c-0a07-44ad-849c-06b74cdc1f5f
Copy Number Segment	MATZO_p_TCGAb40_SNP_1N_GenomeWideSNP_6_F11_667666.nocnv_grch38.seg.v2.txt	712deebd-c056-4d8b-9392-613ef6906fb0
Copy Number Segment	THETA_p_TCGA_Batch14_SNP_N_GenomeWideSNP_6_A03_455178.nocnv_grch38.seg.v2.txt	deefcd01-5169-4ad5-b973-fb5b99f82ac3
Copy Number Segment	RACKS_p_TCGAaffxB10b_11_S_GenomeWideSNP_6_G07_429456.nocnv_grch38.seg.v2.txt	49fd8bf1-6966-4508-b6d9-87305cbd8ad2
Copy Number Segment	BLADE_p_ICPp4_TCGAb23_SNP_N_GenomeWideSNP_6_C11_530166.nocnv_grch38.seg.v2.txt	e0a4e966-2677-402b-b0a7-ee87366beb76
Copy Number Segment	COTES_p_TCGAaffxB8_9a_S_GenomeWideSNP_6_F08_293030.nocnv_grch38.seg.v2.txt	4b0b0fb4-99c1-4b86-be77-0bce51ced90d
Copy Number Segment	MATZO_p_TCGAb40_SNP_1N_GenomeWideSNP_6_D09_667792.nocnv_grch38.seg.v2.txt	c5863b73-87f6-4420-8ac4-0487c4b22505
Copy Number Segment	THING_p_TCGA_B19_SNP_N_GenomeWideSNP_6_C04_495146.nocnv_grch38.seg.v2.txt	b31a7101-959d-4d7c-9a94-04ea858b7ee5
Copy Number Segment	NEWLY_p_TCGA_Batch13_CN_GenomeWideSNP_6_A04_446160.nocnv_grch38.seg.v2.txt	29a6a8fd-fd83-43dc-8ab0-0aee3692d677
Copy Number Segment	AMISS_p_TCGAb24_SNP_N_GenomeWideSNP_6_G04_542498.nocnv_grch38.seg.v2.txt	b5f0fba9-1355-4cc0-b21e-bbe1f1e4cca1
Copy Number Segment	COOKY_p_TCGAb15_ICPp3_061909_GenomeWideSNP_6_B03_465834.nocnv_grch38.seg.v2.txt	3b1693b6-0834-4390-b106-581c17e10251
Copy Number Segment	AMISS_p_TCGAb24_SNP_N_GenomeWideSNP_6_F04_542502.nocnv_grch38.seg.v2.txt	b229533f-1e84-4fea-9d40-c5c0176a6f72
Copy Number Segment	MATZO_p_TCGAb40_SNP_1N_GenomeWideSNP_6_B08_667714.nocnv_grch38.seg.v2.txt	2a624f4e-8542-43d4-9f11-3fd2e0a39abe
Copy Number Segment	MATZO_p_TCGAb40_SNP_1N_GenomeWideSNP_6_F09_667662.nocnv_grch38.seg.v2.txt	7986060b-a078-430d-974a-dfee36641dfb
Copy Number Segment	RACKS_p_TCGAaffxB10b_11_S_GenomeWideSNP_6_E09_429438.nocnv_grch38.seg.v2.txt	7a71a4d4-dc93-4302-addd-41b6d67ee5ab
Copy Number Segment	SOURS_p_TCGAb22_SNP_N_GenomeWideSNP_6_C01_529802.nocnv_grch38.seg.v2.txt	1d49cdeb-f480-4786-850d-6ead2aa1a444
Copy Number Segment	ACOLD_p_TCGA_Batch17_SNP_N_GenomeWideSNP_6_D03_466146.nocnv_grch38.seg.v2.txt	c9e6ebd3-ffa1-4f56-b8b8-21a72b8b095b
Copy Number Segment	SAROS_p_TCGA_B18_SNP_N_GenomeWideSNP_6_H04_489614.nocnv_grch38.seg.v2.txt	a85838ba-8c0c-49dd-929e-b0f281cddcff
Copy Number Segment	RACKS_p_TCGAaffxB10b_11_S_GenomeWideSNP_6_D07_429532.nocnv_grch38.seg.v2.txt	7ea61de3-209c-4dd3-8b38-a9f585f09145
Copy Number Segment	MATZO_p_TCGAb40_SNP_1N_GenomeWideSNP_6_D05_667766.nocnv_grch38.seg.v2.txt	adaa1395-c439-4f3f-a28a-04ccf5164eae
Copy Number Segment	AMISS_p_TCGAb24_SNP_N_GenomeWideSNP_6_H02_542526.nocnv_grch38.seg.v2.txt	045802e8-ef88-493e-82c1-a6fd2e593a3f
Copy Number Segment	QUANT_p_TCGA_Batch12_AFFX_GenomeWideSNP_6_E02_437736.nocnv_grch38.seg.v2.txt	061914ec-a466-444e-8d08-449936f75375
Copy Number Segment	NEWLY_p_TCGA_Batch13_CN_GenomeWideSNP_6_C03_446204.nocnv_grch38.seg.v2.txt	3278c567-d1ae-4e59-bb97-3874ab142062
Copy Number Segment	ROOTY_p_TCGAb27and38_SNP_N_GenomeWideSNP_6_B01_584550.nocnv_grch38.seg.v2.txt	0de08cbc-7716-457c-9f2b-91aab888f87e
Copy Number Segment	ACOLD_p_TCGA_Batch17_SNP_N_GenomeWideSNP_6_F06_466004.nocnv_grch38.seg.v2.txt	b5c7cb87-e742-4347-8696-bfbdf37af15b
Copy Number Segment	MATZO_p_TCGAb40_SNP_1N_GenomeWideSNP_6_A08_667676.nocnv_grch38.seg.v2.txt	f9b23456-1c11-41df-b182-af3b22db7672
Copy Number Segment	THETA_p_TCGA_Batch14_SNP_N_GenomeWideSNP_6_H04_455216.nocnv_grch38.seg.v2.txt	118c75fa-daf5-4466-8433-4c22baa2711b
Copy Number Segment	SOURS_p_TCGAb22_SNP_N_GenomeWideSNP_6_F01_529826.nocnv_grch38.seg.v2.txt	873910f5-bc4c-46ec-8620-701bb5266a1e
Copy Number Segment	THING_p_TCGA_B19_SNP_N_GenomeWideSNP_6_A04_495066.nocnv_grch38.seg.v2.txt	5fec21d6-6fc5-4102-a513-9d8b0e91bfe5
Copy Number Segment	THING_p_TCGA_B19_SNP_N_GenomeWideSNP_6_D02_495086.nocnv_grch38.seg.v2.txt	81e39f86-3156-487c-9c0b-600ef40e706d
Copy Number Segment	LOGIC_p_TCGA_B21_SNP_N_GenomeWideSNP_6_B02_517964.nocnv_grch38.seg.v2.txt	b36e003a-5581-44fa-9624-89d78a324bc7
Copy Number Segment	ACOLD_p_TCGA_Batch17_SNP_N_GenomeWideSNP_6_E03_465976.nocnv_grch38.seg.v2.txt	df156d4e-fb51-4cab-a82f-7f287da9b9e4
Copy Number Segment	NEWLY_p_TCGA_Batch13_CN_GenomeWideSNP_6_A01_446166.nocnv_grch38.seg.v2.txt	9326fe3c-c0ce-407d-877f-2dd72ee3a99d
Copy Number Segment	MATZO_p_TCGAb40_SNP_1N_GenomeWideSNP_6_B12_667650.nocnv_grch38.seg.v2.txt	7f215b3c-2fd3-44d4-9a72-017836a0f795
Copy Number Segment	LOGIC_p_TCGA_B21_SNP_N_GenomeWideSNP_6_A03_518018.nocnv_grch38.seg.v2.txt	a285fc3e-1c85-41b7-b723-c66f3e369a8f
Copy Number Segment	ACOLD_p_TCGA_Batch17_SNP_N_GenomeWideSNP_6_F03_466014.nocnv_grch38.seg.v2.txt	a6503f31-f0df-4e8b-a6c4-9bbc036be690
Copy Number Segment	THETA_p_TCGA_Batch14_SNP_N_GenomeWideSNP_6_E04_455236.nocnv_grch38.seg.v2.txt	b54296bd-3a47-46f3-906b-6bdfe2dfe892
Copy Number Segment	SAROS_p_TCGA_B18_SNP_N_GenomeWideSNP_6_F04_489668.nocnv_grch38.seg.v2.txt	8a1a7291-2b70-4030-91d9-be0a669a4ec5
Copy Number Segment	THING_p_TCGA_B19_SNP_N_GenomeWideSNP_6_G02_495074.nocnv_grch38.seg.v2.txt	0b8d7707-ca12-407f-b100-848f437a622b
Copy Number Segment	AMISS_p_TCGAb24_SNP_N_GenomeWideSNP_6_G06_542410.nocnv_grch38.seg.v2.txt	68c1c14f-8e33-4f1b-8c90-58a7482da8e3
Copy Number Segment	NEWLY_p_TCGA_Batch13_CN_GenomeWideSNP_6_F08_446050.nocnv_grch38.seg.v2.txt	3d8ea41e-e5ca-4513-aca1-e10ce49e21c3
Copy Number Segment	QUANT_p_TCGA_Batch12_AFFX_GenomeWideSNP_6_G06_437598.nocnv_grch38.seg.v2.txt	1311a869-0c3f-42aa-92d0-7bd736fb89b5
Copy Number Segment	QUANT_p_TCGA_Batch12_AFFX_GenomeWideSNP_6_G02_437754.nocnv_grch38.seg.v2.txt	a7049ac2-955c-4717-a794-66c6145e2132
Copy Number Segment	AMISS_p_TCGAb24_SNP_N_GenomeWideSNP_6_E02_542464.nocnv_grch38.seg.v2.txt	03628eda-b037-4cbd-a5b4-179f89837649
Copy Number Segment	AMISS_p_TCGAb24_SNP_N_GenomeWideSNP_6_C03_542554.nocnv_grch38.seg.v2.txt	6bd08e13-1e84-4ec7-a2da-05ae4e833b3c
Copy Number Segment	RACKS_p_TCGAaffxB10b_11_S_GenomeWideSNP_6_G09_429484.nocnv_grch38.seg.v2.txt	2e51f5bd-db09-484d-8c31-e228d1a12aaf
Copy Number Segment	MATZO_p_TCGAb40_SNP_1N_GenomeWideSNP_6_A07_667822.nocnv_grch38.seg.v2.txt	30117699-2233-461f-80a7-840165388299
Copy Number Segment	NEWLY_p_TCGA_Batch13_CN_GenomeWideSNP_6_A12_446144.nocnv_grch38.seg.v2.txt	3f75bfbf-037e-4613-bef8-8c5317381d1e
Copy Number Segment	ACOLD_p_TCGA_Batch17_SNP_N_GenomeWideSNP_6_G04_466024.nocnv_grch38.seg.v2.txt	d3705a01-e5df-4632-858a-8365c43142fa
Copy Number Segment	PAGED_p_TCGA_182_OvGBM_SNP_N_GenomeWideSNP_6_C09_896156.nocnv_grch38.seg.v2.txt	55f81970-8c02-4891-ab02-ac562d39c214
Copy Number Segment	SOURS_p_TCGAb22_SNP_N_GenomeWideSNP_6_A02_529970.nocnv_grch38.seg.v2.txt	4485f3fa-da5c-4c96-8e49-d013bccf5354
Copy Number Segment	QUANT_p_TCGA_Batch12_AFFX_GenomeWideSNP_6_D01_437684.nocnv_grch38.seg.v2.txt	ff243035-e1e2-4831-8dba-f63997be7dd3
Copy Number Segment	THETA_p_TCGA_Batch14_SNP_N_GenomeWideSNP_6_H05_455202.nocnv_grch38.seg.v2.txt	21ddcd29-6925-400e-b780-d028ae3ec490
Copy Number Segment	QUANT_p_TCGA_Batch12_AFFX_GenomeWideSNP_6_A04_437646.nocnv_grch38.seg.v2.txt	0c6376c2-ecbc-4db9-8111-cd2d7a01d46e
Copy Number Segment	ACOLD_p_TCGA_Batch17_SNP_N_GenomeWideSNP_6_C05_466134.nocnv_grch38.seg.v2.txt	10b073c9-a860-40c8-97f5-9d90aae0035f
Copy Number Segment	URBAN_p_TCGA_ProtVal_SNP_N_GenomeWideSNP_6_B06_592146.nocnv_grch38.seg.v2.txt	05f5dfe4-e6b7-466f-b4c7-2fad5f4f8870
Copy Number Segment	LOGIC_p_TCGA_B21_SNP_N_GenomeWideSNP_6_C06_517910.nocnv_grch38.seg.v2.txt	0cc0d230-18ac-489f-9d16-8951a0691fcb
Copy Number Segment	MATZO_p_TCGAb40_SNP_1N_GenomeWideSNP_6_C10_667772.nocnv_grch38.seg.v2.txt	29be90ab-dab3-4c01-af1c-158db97e9773
Copy Number Segment	LOGIC_p_TCGA_B21_SNP_N_GenomeWideSNP_6_F03_517936.nocnv_grch38.seg.v2.txt	fa1e4117-0441-4add-b6ce-3ff5f986ea38
Copy Number Segment	COOKY_p_TCGAb15_ICPp3_061909_GenomeWideSNP_6_B01_465838.nocnv_grch38.seg.v2.txt	0892c571-bd1b-4401-8f11-cbf09193cb0b
Copy Number Segment	TOUSE_p_TCGAaffxB9_10a_N_GenomeWideSNP_6_B04_397010.nocnv_grch38.seg.v2.txt	9d493799-63dd-4588-90b2-f8ca572c5b70
Copy Number Segment	QUANT_p_TCGA_Batch12_AFFX_GenomeWideSNP_6_E05_437714.nocnv_grch38.seg.v2.txt	23bf1f13-3506-4485-8e0a-4df5bc9f0795
Copy Number Segment	AMISS_p_TCGAb24_SNP_N_GenomeWideSNP_6_H01_542404.nocnv_grch38.seg.v2.txt	5103d38c-0078-4be5-88e6-07bded6b6436
Copy Number Segment	SAROS_p_TCGA_B18_SNP_N_GenomeWideSNP_6_E05_489740.nocnv_grch38.seg.v2.txt	8a745af6-e471-4df3-9e8a-a114e929f71b
Copy Number Segment	NEWLY_p_TCGA_Batch13_CN_GenomeWideSNP_6_B02_446226.nocnv_grch38.seg.v2.txt	1b53e405-05f2-49f6-bf6d-999fe3f2f86a
Copy Number Segment	RACKS_p_TCGAaffxB10b_11_S_GenomeWideSNP_6_G11_429480.nocnv_grch38.seg.v2.txt	8c5402b3-e18c-49bb-a585-d4cc9d2c847f
Copy Number Segment	THING_p_TCGA_B19_SNP_N_GenomeWideSNP_6_F06_495158.nocnv_grch38.seg.v2.txt	4bcfc1ce-a722-463e-9944-dfee25679315
Copy Number Segment	SAROS_p_TCGA_B18_SNP_N_GenomeWideSNP_6_G05_489606.nocnv_grch38.seg.v2.txt	19f130eb-2954-4c0e-9674-dc42f6831d5a
Copy Number Segment	THING_p_TCGA_B19_SNP_N_GenomeWideSNP_6_C05_495106.nocnv_grch38.seg.v2.txt	2dcae5f5-3f04-4ae3-8456-cff56cd0d9bc
Copy Number Segment	SOURS_p_TCGAb22_SNP_N_GenomeWideSNP_6_E03_529954.nocnv_grch38.seg.v2.txt	4cc0dfbb-1a97-4f1d-912c-36fe72f99a7c
Copy Number Segment	LOGIC_p_TCGA_B21_SNP_N_GenomeWideSNP_6_F05_518004.nocnv_grch38.seg.v2.txt	d477ac12-3be3-438f-9d0f-64ed4c97c48b
Copy Number Segment	SAROS_p_TCGA_B18_SNP_N_GenomeWideSNP_6_F01_489744.nocnv_grch38.seg.v2.txt	b587b6b1-e058-47d6-b8b3-5c74dbdd60c8
Copy Number Segment	ACOLD_p_TCGA_Batch17_SNP_N_GenomeWideSNP_6_C03_466124.nocnv_grch38.seg.v2.txt	99e1b2f4-08b0-44c6-a508-211b57d4aac3
Copy Number Segment	RACKS_p_TCGAaffxB10b_11_S_GenomeWideSNP_6_H01_429476.nocnv_grch38.seg.v2.txt	9bde89a2-dbec-447e-b06b-65886da49b10
Copy Number Segment	SAROS_p_TCGA_B18_SNP_N_GenomeWideSNP_6_D03_489672.nocnv_grch38.seg.v2.txt	24c60c5d-6ec4-472c-92a8-67c5693d17af
Copy Number Segment	MATZO_p_TCGAb40_SNP_1N_GenomeWideSNP_6_C11_667696.nocnv_grch38.seg.v2.txt	9f63cc33-e3f4-4866-8d1e-127a4b7cc1f6
Copy Number Segment	SAROS_p_TCGA_B18_SNP_N_GenomeWideSNP_6_G04_489654.nocnv_grch38.seg.v2.txt	a37796b7-ab5a-48e3-b9fe-4a342765ac87
Copy Number Segment	QUANT_p_TCGA_Batch12_AFFX_GenomeWideSNP_6_H03_437608.nocnv_grch38.seg.v2.txt	5093d08f-3733-43fc-8ff4-c05ac32ecdf9
Copy Number Segment	THETA_p_TCGA_Batch14_SNP_N_GenomeWideSNP_6_H03_455214.nocnv_grch38.seg.v2.txt	2ef4e035-8af8-4fb7-a0bc-dc924ccdc34b
Copy Number Segment	NEWLY_p_TCGA_Batch13_CN_GenomeWideSNP_6_C02_446202.nocnv_grch38.seg.v2.txt	9a6f0e7f-b07c-4aa2-8eb5-d12f4a2c0ef1
Copy Number Segment	TOUSE_p_TCGAaffxB9_10a_N_GenomeWideSNP_6_C07_397112.nocnv_grch38.seg.v2.txt	e35211eb-d1a2-4393-8c78-19ad8396ee0a
Copy Number Segment	LOGIC_p_TCGA_B21_SNP_N_GenomeWideSNP_6_E03_518002.nocnv_grch38.seg.v2.txt	06cfed46-d76d-4cc8-9dd1-ce1a41f45dc6
Copy Number Segment	MATZO_p_TCGAb40_SNP_1N_GenomeWideSNP_6_H11_667798.nocnv_grch38.seg.v2.txt	1a56e721-7ca4-48e5-8b69-d7a25ef4c6d3
Copy Number Segment	ROOTY_p_TCGAb27and38_SNP_N_GenomeWideSNP_6_A10_584514.nocnv_grch38.seg.v2.txt	60d41f41-0e07-40e1-89ee-207f2618d605
Copy Number Segment	THING_p_TCGA_B19_SNP_N_GenomeWideSNP_6_E06_495122.nocnv_grch38.seg.v2.txt	ce72df8e-291c-409e-b795-9a43c904d6f4
Copy Number Segment	NEWLY_p_TCGA_Batch13_CN_GenomeWideSNP_6_A02_446164.nocnv_grch38.seg.v2.txt	8d2c3169-0514-4e1a-9ca7-6d31b18b66cc
Copy Number Segment	URBAN_p_TCGA_ProtVal_SNP_N_GenomeWideSNP_6_B08_592144.nocnv_grch38.seg.v2.txt	46943316-4cf2-4cf7-8cfb-c81ec114be90
Copy Number Segment	AMISS_p_TCGAb24_SNP_N_GenomeWideSNP_6_H04_542458.nocnv_grch38.seg.v2.txt	981c19ff-84fc-4661-b1ec-92f304b0d892
Copy Number Segment	AMISS_p_TCGAb24_SNP_N_GenomeWideSNP_6_A02_542418.nocnv_grch38.seg.v2.txt	2f667ca5-d4a2-4c8e-9b2d-73b1ba935e61
Copy Number Segment	SOURS_p_TCGAb22_SNP_N_GenomeWideSNP_6_F03_529842.nocnv_grch38.seg.v2.txt	43f14098-eeb5-4bc2-95db-a1805fcb2395
Copy Number Segment	ACOLD_p_TCGA_Batch17_SNP_N_GenomeWideSNP_6_D01_466150.nocnv_grch38.seg.v2.txt	6cbe1b87-1038-44a0-87a5-2e4e91a57ba3
Copy Number Segment	SAROS_p_TCGA_B18_SNP_N_GenomeWideSNP_6_B02_489636.nocnv_grch38.seg.v2.txt	e6c77d3f-09b4-4a6f-bf2d-8ebe32f98347
Copy Number Segment	RACKS_p_TCGAaffxB10b_11_S_GenomeWideSNP_6_C05_429490.nocnv_grch38.seg.v2.txt	e371ff79-4119-41b7-a483-77692af9e16c
Copy Number Segment	THETA_p_TCGA_Batch14_SNP_N_GenomeWideSNP_6_E01_455238.nocnv_grch38.seg.v2.txt	e33e85b3-d39f-4f55-9503-0c4512e1dadf
Copy Number Segment	MATZO_p_TCGAb40_SNP_1N_GenomeWideSNP_6_H03_667738.nocnv_grch38.seg.v2.txt	110efdff-5d26-4891-8166-210f4a0b4f74
Copy Number Segment	AMISS_p_TCGAb24_SNP_N_GenomeWideSNP_6_E06_542570.nocnv_grch38.seg.v2.txt	d953c808-7486-4518-bf5e-b2b9ca968899
Copy Number Segment	COTES_p_TCGAaffxB8_9a_S_GenomeWideSNP_6_H12_293086.nocnv_grch38.seg.v2.txt	29fb11a9-2934-4339-a6e4-82401bc832f4
Copy Number Segment	ACOLD_p_TCGA_Batch17_SNP_N_GenomeWideSNP_6_C04_466122.nocnv_grch38.seg.v2.txt	600afabb-5472-4bb5-bb36-eda24fb91704
Copy Number Segment	ACOLD_p_TCGA_Batch17_SNP_N_GenomeWideSNP_6_G02_466020.nocnv_grch38.seg.v2.txt	aac6e32b-b17d-408e-874a-57b6cf9e1f11
Copy Number Segment	TOUSE_p_TCGAaffxB9_10a_N_GenomeWideSNP_6_C09_397092.nocnv_grch38.seg.v2.txt	642f3033-6290-4a7c-aeec-d71ed049df22
Copy Number Segment	ACOLD_p_TCGA_Batch17_SNP_N_GenomeWideSNP_6_E05_465996.nocnv_grch38.seg.v2.txt	322fc329-fe0f-4dd8-9f21-7f1230db1806
Copy Number Segment	THING_p_TCGA_B19_SNP_N_GenomeWideSNP_6_C01_495184.nocnv_grch38.seg.v2.txt	3394f8e0-6b0f-4098-87de-7d9a62b4ecae
Copy Number Segment	SOURS_p_TCGAb22_SNP_N_GenomeWideSNP_6_E04_529832.nocnv_grch38.seg.v2.txt	a44181c2-0455-4b38-8d50-1ef348009d65
Copy Number Segment	THING_p_TCGA_B19_SNP_N_GenomeWideSNP_6_A01_495116.nocnv_grch38.seg.v2.txt	272a1511-e41e-4303-8f63-d84746817c94
Copy Number Segment	AMISS_p_TCGAb24_SNP_N_GenomeWideSNP_6_C02_542510.nocnv_grch38.seg.v2.txt	2166102d-06f7-49ba-a6d4-f20eda82f5ca
Copy Number Segment	TOUSE_p_TCGAaffxB9_10a_N_GenomeWideSNP_6_E06_397064.nocnv_grch38.seg.v2.txt	f06e93dd-8c5c-4ad1-a402-e1edbe2185a7
Copy Number Segment	SAROS_p_TCGA_B18_SNP_N_GenomeWideSNP_6_G02_489686.nocnv_grch38.seg.v2.txt	d2df4d36-1e1a-4821-9ebe-3eb05b7878e2
Copy Number Segment	COOKY_p_TCGAb15_ICPp3_061909_GenomeWideSNP_6_B08_465828.nocnv_grch38.seg.v2.txt	e07654fc-b492-4038-8e44-f4580d4fd374
Copy Number Segment	RACKS_p_TCGAaffxB10b_11_S_GenomeWideSNP_6_B09_429594.nocnv_grch38.seg.v2.txt	0a84cc97-b787-4beb-b947-9fad94b15af5
Copy Number Segment	MATZO_p_TCGAb40_SNP_1N_GenomeWideSNP_6_F10_667638.nocnv_grch38.seg.v2.txt	35680316-e6f4-402b-a407-9dcfdd2eb6f0
Copy Number Segment	NEWLY_p_TCGA_Batch13_CN_GenomeWideSNP_6_F12_446058.nocnv_grch38.seg.v2.txt	28a06e42-d6e0-4f92-88ca-1f657be13b15
Copy Number Segment	SOURS_p_TCGAb22_SNP_N_GenomeWideSNP_6_A01_529966.nocnv_grch38.seg.v2.txt	56da6cf5-5c25-4463-98fc-7c12466187ae
Copy Number Segment	THETA_p_TCGA_Batch14_SNP_N_GenomeWideSNP_6_G06_455196.nocnv_grch38.seg.v2.txt	3cef6bdc-898e-4133-9856-cdd6b96934a8
Copy Number Segment	THETA_p_TCGA_Batch14_SNP_N_GenomeWideSNP_6_D06_455346.nocnv_grch38.seg.v2.txt	80159cda-e8b9-47fb-98a6-cc31310ee0ea
Copy Number Segment	SAROS_p_TCGA_B18_SNP_N_GenomeWideSNP_6_A02_489610.nocnv_grch38.seg.v2.txt	39241486-fb82-403c-b021-b9dca4b1f815
Copy Number Segment	RACKS_p_TCGAaffxB10b_11_S_GenomeWideSNP_6_F07_429450.nocnv_grch38.seg.v2.txt	f4a83620-a1f2-46bf-8b25-758940eb9a38
Copy Number Segment	RACKS_p_TCGAaffxB10b_11_S_GenomeWideSNP_6_E05_429536.nocnv_grch38.seg.v2.txt	e938f6ae-39f2-4dcf-9f1a-d6da9336e3f7
Copy Number Segment	LOGIC_p_TCGA_B21_SNP_N_GenomeWideSNP_6_D04_517980.nocnv_grch38.seg.v2.txt	98168919-e93a-4bce-8aa9-75316f1157c6
Copy Number Segment	THETA_p_TCGA_Batch14_SNP_N_GenomeWideSNP_6_F03_455260.nocnv_grch38.seg.v2.txt	f342e34d-4c2a-4705-832e-1211e907c4a3
Copy Number Segment	ROOTY_p_TCGAb27and38_SNP_N_GenomeWideSNP_6_A02_584562.nocnv_grch38.seg.v2.txt	069ebe16-128f-4d79-ab23-3f72208f5d47
Copy Number Segment	THING_p_TCGA_B19_SNP_N_GenomeWideSNP_6_F05_495170.nocnv_grch38.seg.v2.txt	f47308ab-5d3b-4e8e-8dfe-20250ef3717c
Copy Number Segment	QUANT_p_TCGA_Batch12_AFFX_GenomeWideSNP_6_F01_437760.nocnv_grch38.seg.v2.txt	425fc7f4-f164-4ead-b0ee-595c652c3c49
Copy Number Segment	MATZO_p_TCGAb40_SNP_1N_GenomeWideSNP_6_C12_667782.nocnv_grch38.seg.v2.txt	cb1f0b9c-ec9f-4b47-a3bf-64716a6af3d9
Copy Number Segment	NEWLY_p_TCGA_Batch13_CN_GenomeWideSNP_6_D05_446170.nocnv_grch38.seg.v2.txt	1863ed21-f329-48dd-9300-16a4b26faace
Copy Number Segment	NEWLY_p_TCGA_Batch13_CN_GenomeWideSNP_6_D12_446072.nocnv_grch38.seg.v2.txt	eb897315-c0ea-41ca-9838-ad68820a6a2a
Copy Number Segment	SAROS_p_TCGA_B18_SNP_N_GenomeWideSNP_6_C06_489730.nocnv_grch38.seg.v2.txt	e6a5d89d-eb6f-49c6-b438-b13f5048f276
Copy Number Segment	SAROS_p_TCGA_B18_SNP_N_GenomeWideSNP_6_G01_489688.nocnv_grch38.seg.v2.txt	de046744-bd34-41b9-bc61-8dbb5485c15e
Copy Number Segment	TOUSE_p_TCGAaffxB9_10a_N_GenomeWideSNP_6_B12_397110.nocnv_grch38.seg.v2.txt	a130fb77-1db9-4912-b59e-01d5926e5946
Copy Number Segment	SAROS_p_TCGA_B18_SNP_N_GenomeWideSNP_6_A05_489720.nocnv_grch38.seg.v2.txt	ed1d323c-9406-4eff-bae2-96a1f2f0a398
Copy Number Segment	NIZAM_p_TCGAb_406_07_08_09_10_N_GenomeWideSNP_6_G01_1486566.nocnv_grch38.seg.v2.txt	44b7e530-a5a6-4b65-b5b7-94562821ecd0
Copy Number Segment	SAROS_p_TCGA_B18_SNP_N_GenomeWideSNP_6_F05_489728.nocnv_grch38.seg.v2.txt	38442008-bf9a-4f09-934a-b9ab8c54de13
Copy Number Segment	TOUSE_p_TCGAaffxB9_10a_N_GenomeWideSNP_6_C02_397106.nocnv_grch38.seg.v2.txt	45882192-fd02-4195-9c32-7a3627a897ce
Copy Number Segment	SOURS_p_TCGAb22_SNP_N_GenomeWideSNP_6_F06_529876.nocnv_grch38.seg.v2.txt	808b5863-58fd-45ae-8f5d-e80361b6cbda
Copy Number Segment	NEWLY_p_TCGA_Batch13_CN_GenomeWideSNP_6_E12_446096.nocnv_grch38.seg.v2.txt	ad07280f-565d-4ba2-9f1c-21cc7afe1efe
Copy Number Segment	TOUSE_p_TCGAaffxB9_10a_N_GenomeWideSNP_6_C11_397088.nocnv_grch38.seg.v2.txt	781e5125-eb78-4312-9362-7e70ac3e3adb
Copy Number Segment	URBAN_p_TCGA_ProtVal_SNP_N_GenomeWideSNP_6_A09_592182.nocnv_grch38.seg.v2.txt	7d73fd3a-3ab5-4548-a2b2-061ed2b4db72
Copy Number Segment	ACOLD_p_TCGA_Batch17_SNP_N_GenomeWideSNP_6_C01_466128.nocnv_grch38.seg.v2.txt	d4c9ddea-0132-44ca-a1ad-bc73eb206c5d
Copy Number Segment	AMISS_p_TCGAb24_SNP_N_GenomeWideSNP_6_C01_542532.nocnv_grch38.seg.v2.txt	08badf51-6c9a-4a66-8642-c1b05c8d567f
Copy Number Segment	ACOLD_p_TCGA_Batch17_SNP_N_GenomeWideSNP_6_F05_466002.nocnv_grch38.seg.v2.txt	900abad8-f0f3-43c7-a25e-8dfda0e2d3b8
Copy Number Segment	LOGIC_p_TCGA_B21_SNP_N_GenomeWideSNP_6_C05_517950.nocnv_grch38.seg.v2.txt	2c77bd8f-c662-49a8-8bab-45a2fae8ae54
Copy Number Segment	SOURS_p_TCGAb22_SNP_N_GenomeWideSNP_6_C03_529960.nocnv_grch38.seg.v2.txt	2f644774-0ae4-4b00-abbb-f7b09acc1f19
Copy Number Segment	MATZO_p_TCGAb40_SNP_1N_GenomeWideSNP_6_G12_667642.nocnv_grch38.seg.v2.txt	5b4ddd42-f38c-4425-b94b-0f79fd0af410
Copy Number Segment	THETA_p_TCGA_Batch14_SNP_N_GenomeWideSNP_6_B03_455294.nocnv_grch38.seg.v2.txt	a272e3d0-1cfe-443d-976d-94e32829ca98
Copy Number Segment	QUANT_p_TCGA_Batch12_AFFX_GenomeWideSNP_6_C06_437702.nocnv_grch38.seg.v2.txt	ad211e9c-6561-4b3e-a5c5-e9f10683cafa
Copy Number Segment	AMISS_p_TCGAb24_SNP_N_GenomeWideSNP_6_A06_542560.nocnv_grch38.seg.v2.txt	77f7629c-13ea-4dd3-b1d1-2f14292e735e
Copy Number Segment	LOGIC_p_TCGA_B21_SNP_N_GenomeWideSNP_6_G01_517940.nocnv_grch38.seg.v2.txt	f458df73-5bed-4339-ae36-6954763a4ab8
Copy Number Segment	LOGIC_p_TCGA_B21_SNP_N_GenomeWideSNP_6_D03_518052.nocnv_grch38.seg.v2.txt	83ee8f90-3fa5-4bc9-be3e-511d675c1a79
Copy Number Segment	URBAN_p_TCGA_ProtVal_SNP_N_GenomeWideSNP_6_A02_592152.nocnv_grch38.seg.v2.txt	d964a3be-ca69-4a9b-9278-d2d118ac4751
Copy Number Segment	COTES_p_TCGAaffxB8_9a_S_GenomeWideSNP_6_F01_293016.nocnv_grch38.seg.v2.txt	e00d7bd2-68a8-4243-a1fa-97d6ddceab8c
Copy Number Segment	QUANT_p_TCGA_Batch12_AFFX_GenomeWideSNP_6_F02_437762.nocnv_grch38.seg.v2.txt	dfa06125-9b76-4de3-88ac-a871eba746c8
Copy Number Segment	TOUSE_p_TCGAaffxB9_10a_N_GenomeWideSNP_6_B02_397038.nocnv_grch38.seg.v2.txt	68085902-c7d0-4322-a003-48a211b27210
Copy Number Segment	MATZO_p_TCGAb40_SNP_1N_GenomeWideSNP_6_E07_667742.nocnv_grch38.seg.v2.txt	23749fd6-7a20-43e8-8498-20e27e1b9f87
Copy Number Segment	QUANT_p_TCGA_Batch12_AFFX_GenomeWideSNP_6_H01_437612.nocnv_grch38.seg.v2.txt	eeae8944-87fd-4e60-a504-e9afe3e47675
Copy Number Segment	QUANT_p_TCGA_Batch12_AFFX_GenomeWideSNP_6_D03_437680.nocnv_grch38.seg.v2.txt	475c3beb-7ab5-47a3-a14e-53e915c3b20c
Copy Number Segment	MATZO_p_TCGAb40_SNP_1N_GenomeWideSNP_6_H10_667754.nocnv_grch38.seg.v2.txt	cc675719-0048-45da-b01f-e1b5c47f6911
Copy Number Segment	ACOLD_p_TCGA_Batch17_SNP_N_GenomeWideSNP_6_A05_466082.nocnv_grch38.seg.v2.txt	133c8e0f-ef8c-4f53-9b46-e91b490d6c73
Copy Number Segment	TOUSE_p_TCGAaffxB9_10a_N_GenomeWideSNP_6_D04_397076.nocnv_grch38.seg.v2.txt	e04fb933-e6f5-4c9e-ac51-74617d8da163
Copy Number Segment	QUANT_p_TCGA_Batch12_AFFX_GenomeWideSNP_6_D02_437686.nocnv_grch38.seg.v2.txt	b334e1ec-a401-44fc-bef1-c3fa5bd90d2d
Copy Number Segment	LOGIC_p_TCGA_B21_SNP_N_GenomeWideSNP_6_G05_518046.nocnv_grch38.seg.v2.txt	ccbad12f-626f-4f54-ae9b-8f9e1ad9ee34
Copy Number Segment	THING_p_TCGA_B19_SNP_N_GenomeWideSNP_6_A05_495080.nocnv_grch38.seg.v2.txt	4fc23b55-bbbe-4d95-b1c9-d24c8c0d1842
Copy Number Segment	THETA_p_TCGA_Batch14_SNP_N_GenomeWideSNP_6_E06_455248.nocnv_grch38.seg.v2.txt	efe5cd5b-c63c-4515-b3bd-f99fe1a13ff8
Copy Number Segment	AMISS_p_TCGAb24_SNP_N_GenomeWideSNP_6_E05_542414.nocnv_grch38.seg.v2.txt	416dd447-1fbb-4908-81be-677b191f160b
Copy Number Segment	NEWLY_p_TCGA_Batch13_CN_GenomeWideSNP_6_C05_446194.nocnv_grch38.seg.v2.txt	5e3027c2-bbb3-4d3d-a31b-cd8d5e03c02e
Copy Number Segment	COTES_p_TCGAaffxB8_9a_S_GenomeWideSNP_6_G10_293058.nocnv_grch38.seg.v2.txt	a4e2eac3-6286-434a-a9a1-275c5c9d7214
Copy Number Segment	SOURS_p_TCGAb22_SNP_N_GenomeWideSNP_6_A06_529882.nocnv_grch38.seg.v2.txt	c7126540-0ea5-4fc3-b07f-de98d691323a
Copy Number Segment	QUANT_p_TCGA_Batch12_AFFX_GenomeWideSNP_6_A03_437644.nocnv_grch38.seg.v2.txt	f6779667-b153-4471-96f0-abe1bd962ece
Copy Number Segment	AMISS_p_TCGAb24_SNP_N_GenomeWideSNP_6_E03_542386.nocnv_grch38.seg.v2.txt	ae2461c3-112e-42dc-b0b5-129abbfb215f
Copy Number Segment	ROOTY_p_TCGAb27and38_SNP_N_GenomeWideSNP_6_B09_584642.nocnv_grch38.seg.v2.txt	38711746-9d8e-4486-bd5a-a9de201e2e14
Copy Number Segment	SOURS_p_TCGAb22_SNP_N_GenomeWideSNP_6_C04_529814.nocnv_grch38.seg.v2.txt	cd176445-627a-417f-a492-31ea0cbd55e7
Copy Number Segment	URBAN_p_TCGA_ProtVal_SNP_N_GenomeWideSNP_6_B07_592164.nocnv_grch38.seg.v2.txt	5e087389-3655-4c8d-9715-cc973f9a4816
Copy Number Segment	COTES_p_TCGAaffxB8_9a_S_GenomeWideSNP_6_G06_293050.nocnv_grch38.seg.v2.txt	a9281fd8-2b51-4785-a386-ce00778fb2d9
Copy Number Segment	COTES_p_TCGAaffxB8_9a_S_GenomeWideSNP_6_H08_293078.nocnv_grch38.seg.v2.txt	f34512fe-fb9f-48b4-a67b-acb1bcbd4c7f
Copy Number Segment	RACKS_p_TCGAaffxB10b_11_S_GenomeWideSNP_6_F11_429442.nocnv_grch38.seg.v2.txt	457c5660-de0e-4040-8e33-5356fae942ee
Copy Number Segment	QUANT_p_TCGA_Batch12_AFFX_GenomeWideSNP_6_B04_437664.nocnv_grch38.seg.v2.txt	3842f117-da7b-449b-aa0c-88e2ffdbd022
Copy Number Segment	SOURS_p_TCGAb22_SNP_N_GenomeWideSNP_6_E06_529868.nocnv_grch38.seg.v2.txt	521549d4-ead8-49cd-94b8-2e220c7d96fa
Copy Number Segment	SOURS_p_TCGAb22_SNP_N_GenomeWideSNP_6_F05_529784.nocnv_grch38.seg.v2.txt	897d8e29-0230-42b1-8114-3172fcc48cf3
Copy Number Segment	QUANT_p_TCGA_Batch12_AFFX_GenomeWideSNP_6_B06_437676.nocnv_grch38.seg.v2.txt	72aedd5b-821a-4079-9068-fa59a3f10988
Copy Number Segment	NEWLY_p_TCGA_Batch13_CN_GenomeWideSNP_6_B04_446230.nocnv_grch38.seg.v2.txt	2b164e65-465b-46ce-b5b8-ff8ae9485508
Copy Number Segment	SOURS_p_TCGAb22_SNP_N_GenomeWideSNP_6_C06_529888.nocnv_grch38.seg.v2.txt	8f37280b-5975-4990-a951-beb7e8d493ba
Copy Number Segment	QUANT_p_TCGA_Batch12_AFFX_GenomeWideSNP_6_F05_437768.nocnv_grch38.seg.v2.txt	9d45c888-2773-4646-87c6-69b79459eb94
Copy Number Segment	AMISS_p_TCGAb24_SNP_N_GenomeWideSNP_6_F02_542438.nocnv_grch38.seg.v2.txt	81b6e91a-259c-4795-a38b-9d86db3e7ab1
Copy Number Segment	NEWLY_p_TCGA_Batch13_CN_GenomeWideSNP_6_B01_446224.nocnv_grch38.seg.v2.txt	04448393-90b7-4909-8257-c7a74947895a
Copy Number Segment	ACOLD_p_TCGA_Batch17_SNP_N_GenomeWideSNP_6_A03_466078.nocnv_grch38.seg.v2.txt	86675c83-8152-4214-be80-7b9a92e3983f
Copy Number Segment	URBAN_p_TCGA_ProtVal_SNP_N_GenomeWideSNP_6_B04_592176.nocnv_grch38.seg.v2.txt	a907a873-fc50-455e-b69a-205046297f12
Copy Number Segment	SOURS_p_TCGAb22_SNP_N_GenomeWideSNP_6_G05_529874.nocnv_grch38.seg.v2.txt	c00cf8bc-9d7a-47cb-9cff-e7977b2ef3d7
Copy Number Segment	ACOLD_p_TCGA_Batch17_SNP_N_GenomeWideSNP_6_B03_466100.nocnv_grch38.seg.v2.txt	d8b9baa7-a288-4e04-8c91-06501f253aca
Copy Number Segment	THETA_p_TCGA_Batch14_SNP_N_GenomeWideSNP_6_E05_455246.nocnv_grch38.seg.v2.txt	66723c78-a1d7-4017-866e-5333a1f87cd4
Copy Number Segment	SAROS_p_TCGA_B18_SNP_N_GenomeWideSNP_6_E04_489644.nocnv_grch38.seg.v2.txt	c98e737b-a10e-4265-afc4-6e96b0bcf87c
Copy Number Segment	COOKY_p_TCGAb15_ICPp3_061909_GenomeWideSNP_6_C11_465796.nocnv_grch38.seg.v2.txt	0d367a64-f435-4074-8184-d6636c871d1a
Copy Number Segment	AMISS_p_TCGAb24_SNP_N_GenomeWideSNP_6_C05_542434.nocnv_grch38.seg.v2.txt	1073e933-8b6e-4b76-9983-24b20e8c2995
Copy Number Segment	LOGIC_p_TCGA_B21_SNP_N_GenomeWideSNP_6_C02_518054.nocnv_grch38.seg.v2.txt	01fd4692-f5e8-4323-b3bd-0cb55ad00d28
Copy Number Segment	URBAN_p_TCGA_ProtVal_SNP_N_GenomeWideSNP_6_A12_592118.nocnv_grch38.seg.v2.txt	be8d3e7e-fbf8-4323-ba1e-1552573fb81b
Copy Number Segment	MATZO_p_TCGAb40_SNP_1N_GenomeWideSNP_6_G03_667788.nocnv_grch38.seg.v2.txt	55d352a0-4ab4-4617-a7a9-2574de73adc3
Copy Number Segment	COOKY_p_TCGAb15_ICPp3_061909_GenomeWideSNP_6_C03_465810.nocnv_grch38.seg.v2.txt	fd9d9dc6-cfa9-4a0b-8e9b-e5055e9e6a32
Copy Number Segment	NIZAM_p_TCGAb_406_07_08_09_10_N_GenomeWideSNP_6_G05_1486444.nocnv_grch38.seg.v2.txt	6d3767c7-9eb8-4e4a-a9f8-c4e2e6e70c07
Copy Number Segment	URBAN_p_TCGA_ProtVal_SNP_N_GenomeWideSNP_6_A05_592060.nocnv_grch38.seg.v2.txt	e618ef0f-c0e1-48df-a72e-4e4622283f4b
Copy Number Segment	SOURS_p_TCGAb22_SNP_N_GenomeWideSNP_6_E02_529902.nocnv_grch38.seg.v2.txt	782fa4df-458f-4ee6-bb66-32ca31d238c2
Copy Number Segment	MATZO_p_TCGAb40_SNP_1N_GenomeWideSNP_6_G06_667786.nocnv_grch38.seg.v2.txt	e4c0fd76-656a-4682-8f32-86328f812318
Copy Number Segment	NEWLY_p_TCGA_Batch13_CN_GenomeWideSNP_6_D02_446176.nocnv_grch38.seg.v2.txt	3e472d32-41ff-4cba-9f82-6014a9faa8e9
Copy Number Segment	SOURS_p_TCGAb22_SNP_N_GenomeWideSNP_6_A05_529922.nocnv_grch38.seg.v2.txt	dce214c4-9e3d-47a7-96b5-677077b208bd
Copy Number Segment	ACOLD_p_TCGA_Batch17_SNP_N_GenomeWideSNP_6_D02_466152.nocnv_grch38.seg.v2.txt	38ac3b52-1950-4868-b2ba-825628ac3f71
Copy Number Segment	RACKS_p_TCGAaffxB10b_11_S_GenomeWideSNP_6_G05_429460.nocnv_grch38.seg.v2.txt	1100b795-91cd-4a05-95c3-5c8e0bfe30dc
Copy Number Segment	SAROS_p_TCGA_B18_SNP_N_GenomeWideSNP_6_F03_489674.nocnv_grch38.seg.v2.txt	f05bd371-59cb-4e54-bb2b-2ce2f3bb7c96
Copy Number Segment	COTES_p_TCGAaffxB8_9a_S_GenomeWideSNP_6_H04_293070.nocnv_grch38.seg.v2.txt	39ac1794-b127-4dcc-9aa8-8cdfcb8d7332
Copy Number Segment	THETA_p_TCGA_Batch14_SNP_N_GenomeWideSNP_6_F01_455264.nocnv_grch38.seg.v2.txt	0b35c121-2c59-4990-8c23-12929acfce95
Copy Number Segment	RACKS_p_TCGAaffxB10b_11_S_GenomeWideSNP_6_C09_429514.nocnv_grch38.seg.v2.txt	80348259-2ffb-4f09-ade8-41398f3680b9
Copy Number Segment	TOUSE_p_TCGAaffxB9_10a_N_GenomeWideSNP_6_A07_397052.nocnv_grch38.seg.v2.txt	b754447d-881c-4935-9eea-c2ca039b3c40
Copy Number Segment	ACOLD_p_TCGA_Batch17_SNP_N_GenomeWideSNP_6_B05_466112.nocnv_grch38.seg.v2.txt	9ba1828b-5019-467d-9c9b-3698bb6c4ff0
Copy Number Segment	LOGIC_p_TCGA_B21_SNP_N_GenomeWideSNP_6_E06_517908.nocnv_grch38.seg.v2.txt	68bd5125-2122-4d54-b0d9-21ae43c5d62f
Copy Number Segment	LOGIC_p_TCGA_B21_SNP_N_GenomeWideSNP_6_E01_518064.nocnv_grch38.seg.v2.txt	a913c2a7-bf3d-4c4f-8a5c-197fa2440d38
Copy Number Segment	AMISS_p_TCGAb24_SNP_N_GenomeWideSNP_6_F03_542472.nocnv_grch38.seg.v2.txt	84ae4a1f-a0a7-4af3-ba88-bef93525a0fd
Copy Number Segment	SAROS_p_TCGA_B18_SNP_N_GenomeWideSNP_6_C05_489660.nocnv_grch38.seg.v2.txt	fdf02946-cc28-4446-a44f-276dbaa4a272
Copy Number Segment	COTES_p_TCGAaffxB8_9a_S_GenomeWideSNP_6_F11_293036.nocnv_grch38.seg.v2.txt	b877b507-45d9-4a5b-8001-9484485afd48
Copy Number Segment	NEWLY_p_TCGA_Batch13_CN_GenomeWideSNP_6_F01_446044.nocnv_grch38.seg.v2.txt	74fbd1bc-567c-4f7a-b5af-8667f825b852
Copy Number Segment	SOURS_p_TCGAb22_SNP_N_GenomeWideSNP_6_G04_529920.nocnv_grch38.seg.v2.txt	051b45a8-99ad-4c28-8309-ba36a32e6f5f
Copy Number Segment	NIZAM_p_TCGAb_406_07_08_09_10_N_GenomeWideSNP_6_F01_1486482.nocnv_grch38.seg.v2.txt	eb66a89b-b50e-4262-8ba8-99dddb8f3521
Copy Number Segment	NEWLY_p_TCGA_Batch13_CN_GenomeWideSNP_6_C12_446188.nocnv_grch38.seg.v2.txt	6437efd9-bebd-4c58-a9aa-58958a300bf0
Copy Number Segment	THETA_p_TCGA_Batch14_SNP_N_GenomeWideSNP_6_C02_455316.nocnv_grch38.seg.v2.txt	d554524c-010c-46dc-8c87-5144627de2ba
Copy Number Segment	MATZO_p_TCGAb40_SNP_1N_GenomeWideSNP_6_B07_667794.nocnv_grch38.seg.v2.txt	78931812-8be1-4a26-90da-19877ffcafe2
Copy Number Segment	COOKY_p_TCGAb15_ICPp3_061909_GenomeWideSNP_6_B02_465840.nocnv_grch38.seg.v2.txt	039bb20f-23a4-48d2-8280-0475dcdf7828
Copy Number Segment	THING_p_TCGA_B19_SNP_N_GenomeWideSNP_6_A03_495108.nocnv_grch38.seg.v2.txt	3d269092-4dbb-48e1-9fc6-096f734f3409
Copy Number Segment	COTES_p_TCGAaffxB8_9a_S_GenomeWideSNP_6_F03_293020.nocnv_grch38.seg.v2.txt	c7aaaa55-8776-430d-8ce3-f74ee846f6eb
Copy Number Segment	SAROS_p_TCGA_B18_SNP_N_GenomeWideSNP_6_C01_489702.nocnv_grch38.seg.v2.txt	edc630c5-aab0-45b4-85a5-558bdc7bc6cb
Copy Number Segment	THETA_p_TCGA_Batch14_SNP_N_GenomeWideSNP_6_F02_455262.nocnv_grch38.seg.v2.txt	f7cc3105-907d-40b2-9142-1e0168c55b91
Copy Number Segment	THETA_p_TCGA_Batch14_SNP_N_GenomeWideSNP_6_F06_455270.nocnv_grch38.seg.v2.txt	99e2beac-0550-49ed-a0b4-46ecdbc9797a
Copy Number Segment	AMISS_p_TCGAb24_SNP_N_GenomeWideSNP_6_D01_542398.nocnv_grch38.seg.v2.txt	948c3dc2-d43d-4c1e-ad63-36630171ffde
Copy Number Segment	SOURS_p_TCGAb22_SNP_N_GenomeWideSNP_6_B06_529932.nocnv_grch38.seg.v2.txt	c69c76f6-c2e0-40b9-a0ec-a70d3da9ddc0
Copy Number Segment	AMISS_p_TCGAb24_SNP_N_GenomeWideSNP_6_E01_542534.nocnv_grch38.seg.v2.txt	4e0f2bb0-e514-4349-9ae9-c4f3357e0e81
Copy Number Segment	ACOLD_p_TCGA_Batch17_SNP_N_GenomeWideSNP_6_H04_466058.nocnv_grch38.seg.v2.txt	9ab87d15-89ba-43c0-be04-67cd336dc19e
Copy Number Segment	NEWLY_p_TCGA_Batch13_CN_GenomeWideSNP_6_D03_446182.nocnv_grch38.seg.v2.txt	560c6c9a-ec82-4607-b7ad-56de5d1e6c4d
Copy Number Segment	SAROS_p_TCGA_B18_SNP_N_GenomeWideSNP_6_G03_489670.nocnv_grch38.seg.v2.txt	ad82e0a2-f712-4d1d-bb14-b3f25cc1711e
Copy Number Segment	NEWLY_p_TCGA_Batch13_CN_GenomeWideSNP_6_B03_446228.nocnv_grch38.seg.v2.txt	7a471cbc-8abe-4c1f-ad00-2857d6683919
Copy Number Segment	ACOLD_p_TCGA_Batch17_SNP_N_GenomeWideSNP_6_G06_466046.nocnv_grch38.seg.v2.txt	b160169a-3d0a-4672-bada-d5493651f83c
Copy Number Segment	SAROS_p_TCGA_B18_SNP_N_GenomeWideSNP_6_D02_489768.nocnv_grch38.seg.v2.txt	30a0122e-eff2-44b9-adcd-54a0feec1e05
Copy Number Segment	THING_p_TCGA_B19_SNP_N_GenomeWideSNP_6_H03_495214.nocnv_grch38.seg.v2.txt	a6af304c-8219-468d-ad54-f8771decc1a4
Copy Number Segment	SOURS_p_TCGAb22_SNP_N_GenomeWideSNP_6_B04_529862.nocnv_grch38.seg.v2.txt	21546d03-1f95-4e21-9fa1-90fcb11f928f
Copy Number Segment	LOGIC_p_TCGA_B21_SNP_N_GenomeWideSNP_6_G02_517920.nocnv_grch38.seg.v2.txt	cc610e68-01d4-457f-b9be-069fe322c2d9
Copy Number Segment	SAROS_p_TCGA_B18_SNP_N_GenomeWideSNP_6_B03_489662.nocnv_grch38.seg.v2.txt	3d35735e-0775-41e7-b41a-c53f7b6be471
Copy Number Segment	SAROS_p_TCGA_B18_SNP_N_GenomeWideSNP_6_D05_489624.nocnv_grch38.seg.v2.txt	e5f2a573-0a43-4b68-ac1b-a9e4f9e643b4
Copy Number Segment	THETA_p_TCGA_Batch14_SNP_N_GenomeWideSNP_6_C05_455324.nocnv_grch38.seg.v2.txt	932304fe-797a-454c-a1d8-5b651974feb4
Copy Number Segment	QUANT_p_TCGA_Batch12_AFFX_GenomeWideSNP_6_H04_437610.nocnv_grch38.seg.v2.txt	78436150-49c6-4fcf-9003-fb94c8002049
Copy Number Segment	NIZAM_p_TCGAb_406_07_08_09_10_N_GenomeWideSNP_6_F07_1486474.nocnv_grch38.seg.v2.txt	f4f65c56-21ab-4395-8675-38858bbae6e8
Copy Number Segment	THING_p_TCGA_B19_SNP_N_GenomeWideSNP_6_G05_495104.nocnv_grch38.seg.v2.txt	81e0a5eb-67ac-4fa1-a8c7-a0caa30f6857
Copy Number Segment	QUANT_p_TCGA_Batch12_AFFX_GenomeWideSNP_6_H05_437604.nocnv_grch38.seg.v2.txt	2d0c3127-a6a1-47de-bd74-5f77ce4f9803
Copy Number Segment	THETA_p_TCGA_Batch14_SNP_N_GenomeWideSNP_6_D03_455344.nocnv_grch38.seg.v2.txt	3078fd54-62b6-4b78-8e8c-53ea914ee40d
Copy Number Segment	MATZO_p_TCGAb40_SNP_1N_GenomeWideSNP_6_E04_667710.nocnv_grch38.seg.v2.txt	00ebd29d-2eb7-45a1-a537-68d8aaf33ec5
Copy Number Segment	ACOLD_p_TCGA_Batch17_SNP_N_GenomeWideSNP_6_D04_466148.nocnv_grch38.seg.v2.txt	09ce3192-e74b-498d-872a-3d926ed81b7d
Copy Number Segment	THING_p_TCGA_B19_SNP_N_GenomeWideSNP_6_D04_495140.nocnv_grch38.seg.v2.txt	6ff9a3ae-90c0-4d34-864f-395a6da2010c
Copy Number Segment	MATZO_p_TCGAb40_SNP_1N_GenomeWideSNP_6_A09_667640.nocnv_grch38.seg.v2.txt	1936899e-a888-4ed8-92c7-a8333ac7e193
Copy Number Segment	SAROS_p_TCGA_B18_SNP_N_GenomeWideSNP_6_H05_489612.nocnv_grch38.seg.v2.txt	cfe5cc47-aad9-4846-8e08-1be0d1ddbaa9
Copy Number Segment	NEWLY_p_TCGA_Batch13_CN_GenomeWideSNP_6_F02_446046.nocnv_grch38.seg.v2.txt	bc618a1d-6e15-43da-91d8-722999610ae1
Copy Number Segment	QUANT_p_TCGA_Batch12_AFFX_GenomeWideSNP_6_E03_437742.nocnv_grch38.seg.v2.txt	7c94c58f-3af5-4558-aeaa-78d2a3414de3
Copy Number Segment	RACKS_p_TCGAaffxB10b_11_S_GenomeWideSNP_6_F01_429430.nocnv_grch38.seg.v2.txt	a8a43aba-59d8-4a12-afd8-f548de1b7327
Copy Number Segment	COOKY_p_TCGAb15_ICPp3_061909_GenomeWideSNP_6_A09_465956.nocnv_grch38.seg.v2.txt	ce621ab4-3d5f-459c-b6de-b699fe25f941
Copy Number Segment	LOGIC_p_TCGA_B21_SNP_N_GenomeWideSNP_6_A05_517960.nocnv_grch38.seg.v2.txt	6ca6f0fe-8b53-421e-ad4e-dfbf8c8c5b59
Copy Number Segment	SAROS_p_TCGA_B18_SNP_N_GenomeWideSNP_6_C03_489754.nocnv_grch38.seg.v2.txt	d4952335-eae8-45cf-ae26-198ab6e31811
Copy Number Segment	TOUSE_p_TCGAaffxB9_10a_N_GenomeWideSNP_6_C04_397118.nocnv_grch38.seg.v2.txt	e1efa693-8b6e-42fd-98c5-f18db9fb8468
Copy Number Segment	MATZO_p_TCGAb40_SNP_1N_GenomeWideSNP_6_H07_667644.nocnv_grch38.seg.v2.txt	45c01d51-0495-4085-a3de-371dee4c8954
Copy Number Segment	RACKS_p_TCGAaffxB10b_11_S_GenomeWideSNP_6_C01_429498.nocnv_grch38.seg.v2.txt	7ef20795-9055-42c2-9399-606522c30564
Copy Number Segment	ACOLD_p_TCGA_Batch17_SNP_N_GenomeWideSNP_6_E06_465994.nocnv_grch38.seg.v2.txt	179888ee-020f-404d-b55c-8c26dd967e67
Copy Number Segment	BLADE_p_ICPp4_TCGAb23_SNP_N_GenomeWideSNP_6_D02_530030.nocnv_grch38.seg.v2.txt	4c86113e-1fab-4dbc-b54e-a64c9c8ed862
Copy Number Segment	THING_p_TCGA_B19_SNP_N_GenomeWideSNP_6_F01_495026.nocnv_grch38.seg.v2.txt	f64cd290-d314-435d-8e06-3ba67fd6ab28
Copy Number Segment	LOGIC_p_TCGA_B21_SNP_N_GenomeWideSNP_6_F01_518022.nocnv_grch38.seg.v2.txt	292fd182-c292-4391-97dd-330a50946cbb
Copy Number Segment	AMISS_p_TCGAb24_SNP_N_GenomeWideSNP_6_D05_542494.nocnv_grch38.seg.v2.txt	f51b2e3c-e31c-41b4-ace9-3d0462d39f6c
Copy Number Segment	ACOLD_p_TCGA_Batch17_SNP_N_GenomeWideSNP_6_H02_466062.nocnv_grch38.seg.v2.txt	f23fe155-a4f6-48c5-b8bd-b911b567f38c
Copy Number Segment	TOUSE_p_TCGAaffxB9_10a_N_GenomeWideSNP_6_E04_397068.nocnv_grch38.seg.v2.txt	745d45cc-8243-4ec6-b50b-bc1e9da86d11
Copy Number Segment	THETA_p_TCGA_Batch14_SNP_N_GenomeWideSNP_6_F05_455272.nocnv_grch38.seg.v2.txt	e9d17a91-1d4b-4e90-919a-0c3ec055aed3
Copy Number Segment	URBAN_p_TCGA_ProtVal_SNP_N_GenomeWideSNP_6_A03_592108.nocnv_grch38.seg.v2.txt	c65d0f63-7cb0-4cc1-9025-9764c559f4f1
Copy Number Segment	THING_p_TCGA_B19_SNP_N_GenomeWideSNP_6_H01_495186.nocnv_grch38.seg.v2.txt	67363d1b-519b-4d8f-81ce-cc9ad57f99ab
Copy Number Segment	LOGIC_p_TCGA_B21_SNP_N_GenomeWideSNP_6_C04_517944.nocnv_grch38.seg.v2.txt	2dcf79f8-1a30-4cf4-96cd-4b3328b510e9
Copy Number Segment	TOUSE_p_TCGAaffxB9_10a_N_GenomeWideSNP_6_D06_397072.nocnv_grch38.seg.v2.txt	172727b0-a994-4e9c-92e6-54be4a111865
Copy Number Segment	NEWLY_p_TCGA_Batch13_CN_GenomeWideSNP_6_A05_446158.nocnv_grch38.seg.v2.txt	e1cc3273-e49b-428f-97ac-4d662460610b
Copy Number Segment	THING_p_TCGA_B19_SNP_N_GenomeWideSNP_6_E01_495056.nocnv_grch38.seg.v2.txt	e3fb8081-f741-4575-9abc-bed1b32dd758
Copy Number Segment	SAROS_p_TCGA_B18_SNP_N_GenomeWideSNP_6_E03_489620.nocnv_grch38.seg.v2.txt	c408ce25-44ae-4995-86c1-355f6d6044c5
Copy Number Segment	QUANT_p_TCGA_Batch12_AFFX_GenomeWideSNP_6_F04_437766.nocnv_grch38.seg.v2.txt	eb104097-1d7f-465d-9b97-9cb719558135
Copy Number Segment	QUANT_p_TCGA_Batch12_AFFX_GenomeWideSNP_6_E06_437712.nocnv_grch38.seg.v2.txt	8eaed93d-0d4f-4e4d-84ea-58655b70e850
Copy Number Segment	MATZO_p_TCGAb40_SNP_1N_GenomeWideSNP_6_F08_667724.nocnv_grch38.seg.v2.txt	c0c01c1a-3214-4c23-852e-01aeebbc30aa
Copy Number Segment	MATZO_p_TCGAb40_SNP_1N_GenomeWideSNP_6_F07_667778.nocnv_grch38.seg.v2.txt	9a36707a-6c43-40bd-9416-5b1503003489
Copy Number Segment	THETA_p_TCGA_Batch14_SNP_N_GenomeWideSNP_6_A05_455174.nocnv_grch38.seg.v2.txt	1834a66d-4c02-410e-a645-fb598e84e072
Copy Number Segment	AMISS_p_TCGAb24_SNP_N_GenomeWideSNP_6_D02_542500.nocnv_grch38.seg.v2.txt	459e9ec0-d9e4-4da9-b354-a18146eeedf2
Copy Number Segment	COOKY_p_TCGAb15_ICPp3_061909_GenomeWideSNP_6_B07_465826.nocnv_grch38.seg.v2.txt	d10768f8-79a0-43c8-bee4-18be7af134ba
Copy Number Segment	TOUSE_p_TCGAaffxB9_10a_N_GenomeWideSNP_6_A10_397030.nocnv_grch38.seg.v2.txt	7e5116b5-4717-44f0-b203-c4509599d0e8
Copy Number Segment	ACOLD_p_TCGA_Batch17_SNP_N_GenomeWideSNP_6_F02_466012.nocnv_grch38.seg.v2.txt	746157bf-ae98-4cc3-89c9-1842bda97316
Copy Number Segment	MATZO_p_TCGAb40_SNP_1N_GenomeWideSNP_6_G10_667820.nocnv_grch38.seg.v2.txt	c301920d-76f2-4c7e-a08b-ce609d226e40
Copy Number Segment	THING_p_TCGA_B19_SNP_N_GenomeWideSNP_6_E03_495058.nocnv_grch38.seg.v2.txt	08366f72-9180-43a9-8275-4ae56b4a0be9
Copy Number Segment	THETA_p_TCGA_Batch14_SNP_N_GenomeWideSNP_6_C01_455314.nocnv_grch38.seg.v2.txt	f24f75c4-cbaa-4155-b30f-ca7e17074589
Copy Number Segment	ACOLD_p_TCGA_Batch17_SNP_N_GenomeWideSNP_6_G03_466022.nocnv_grch38.seg.v2.txt	d2d86baf-0ec1-452d-8049-bd2115816dfb
Copy Number Segment	ACOLD_p_TCGA_Batch17_SNP_N_GenomeWideSNP_6_F01_466010.nocnv_grch38.seg.v2.txt	8a098f9e-2267-4559-8636-d382abe475e5
Copy Number Segment	QUANT_p_TCGA_Batch12_AFFX_GenomeWideSNP_6_F06_437770.nocnv_grch38.seg.v2.txt	17348088-7b48-423e-a15b-919c0b11bd20
Copy Number Segment	COOKY_p_TCGAb15_ICPp3_061909_GenomeWideSNP_6_C07_465804.nocnv_grch38.seg.v2.txt	5369b80d-b367-4067-9907-39d985c88ed2
Copy Number Segment	RACKS_p_TCGAaffxB10b_11_S_GenomeWideSNP_6_D05_429528.nocnv_grch38.seg.v2.txt	9afd1767-3264-44ec-9230-182dedc4da53
Copy Number Segment	SOURS_p_TCGAb22_SNP_N_GenomeWideSNP_6_H01_529794.nocnv_grch38.seg.v2.txt	da371a45-8905-4e1c-81ee-5b33ffd158f0
Copy Number Segment	QUANT_p_TCGA_Batch12_AFFX_GenomeWideSNP_6_C01_437662.nocnv_grch38.seg.v2.txt	6c89fefd-eafd-4717-9ad2-d1b1de520106
Copy Number Segment	URBAN_p_TCGA_ProtVal_SNP_N_GenomeWideSNP_6_B03_592186.nocnv_grch38.seg.v2.txt	0b9e6104-897a-488d-81c2-e06fc4774a71
Copy Number Segment	MATZO_p_TCGAb40_SNP_1N_GenomeWideSNP_6_E12_667732.nocnv_grch38.seg.v2.txt	a2cb66c1-015e-4524-b9d3-3fe218189748
Copy Number Segment	AMISS_p_TCGAb24_SNP_N_GenomeWideSNP_6_G03_542446.nocnv_grch38.seg.v2.txt	b2c1e328-9f38-4e2e-97e4-77be68aa61b1
Copy Number Segment	QUANT_p_TCGA_Batch12_AFFX_GenomeWideSNP_6_E04_437740.nocnv_grch38.seg.v2.txt	a8a4dadf-31be-4d02-bcc9-2d5969c2263f
Copy Number Segment	QUANT_p_TCGA_Batch12_AFFX_GenomeWideSNP_6_G01_437752.nocnv_grch38.seg.v2.txt	d890c90c-e6df-4cee-90a4-c8d9aff2d879
Copy Number Segment	RACKS_p_TCGAaffxB10b_11_S_GenomeWideSNP_6_C11_429518.nocnv_grch38.seg.v2.txt	6012b39d-0a2e-4c68-bda0-e289ee7b2f53
Copy Number Segment	URBAN_p_TCGA_ProtVal_SNP_N_GenomeWideSNP_6_A04_592160.nocnv_grch38.seg.v2.txt	078ba143-42ca-4e20-860f-d4c883afb793
Copy Number Segment	THETA_p_TCGA_Batch14_SNP_N_GenomeWideSNP_6_D05_455348.nocnv_grch38.seg.v2.txt	393847b9-7cc1-44f2-8dac-35b769d61e71
Copy Number Segment	BLADE_p_ICPp4_TCGAb23_SNP_N_GenomeWideSNP_6_C12_530098.nocnv_grch38.seg.v2.txt	585f9024-eeb3-4da8-a423-e297675792dd
Copy Number Segment	AMISS_p_TCGAb24_SNP_N_GenomeWideSNP_6_B01_542476.nocnv_grch38.seg.v2.txt	8367556f-d944-4761-8321-4455936c921b
Copy Number Segment	DUVET_p_TCGAb40_SNP_2N_GenomeWideSNP_6_A05_667570.nocnv_grch38.seg.v2.txt	eeb5f7fd-dc08-4ed1-b18f-07dc9acbefbb
Copy Number Segment	URBAN_p_TCGA_ProtVal_SNP_N_GenomeWideSNP_6_A10_592154.nocnv_grch38.seg.v2.txt	d7e74b8b-830a-4bc7-b5c0-c7fd5cdc6ffd
Copy Number Segment	RACKS_p_TCGAaffxB10b_11_S_GenomeWideSNP_6_G03_429464.nocnv_grch38.seg.v2.txt	e584738e-8300-45bf-987c-1967ddfa5b95
Copy Number Segment	LOGIC_p_TCGA_B21_SNP_N_GenomeWideSNP_6_E05_517956.nocnv_grch38.seg.v2.txt	292dbe03-dcc6-4689-b7f0-bd9b767adfb4
Copy Number Segment	NEWLY_p_TCGA_Batch13_CN_GenomeWideSNP_6_E01_446086.nocnv_grch38.seg.v2.txt	39f57d5d-cdf7-4a29-b95f-2a3e6f9c8e26
Copy Number Segment	RACKS_p_TCGAaffxB10b_11_S_GenomeWideSNP_6_D11_429524.nocnv_grch38.seg.v2.txt	25dc63f7-8732-42ba-a3df-20d3c433b9b0
Copy Number Segment	THING_p_TCGA_B19_SNP_N_GenomeWideSNP_6_H04_495094.nocnv_grch38.seg.v2.txt	d10fbfc1-18f8-47ba-8456-e33720cca912
Copy Number Segment	THETA_p_TCGA_Batch14_SNP_N_GenomeWideSNP_6_F04_455258.nocnv_grch38.seg.v2.txt	7984ed89-36f0-4dfc-842d-35c3013c2da3
Copy Number Segment	DUVET_p_TCGAb40_SNP_2N_GenomeWideSNP_6_A07_667502.nocnv_grch38.seg.v2.txt	4d911a30-b2ea-4b71-b41b-67f6565a08b4
Copy Number Segment	NEWLY_p_TCGA_Batch13_CN_GenomeWideSNP_6_E11_446098.nocnv_grch38.seg.v2.txt	b3c5ec1b-bc30-4699-aba7-e518ab2e4f80
Copy Number Segment	AMISS_p_TCGAb24_SNP_N_GenomeWideSNP_6_B05_542416.nocnv_grch38.seg.v2.txt	7a7a8866-b518-4c16-b3ac-71b4cfc0e5c0
Copy Number Segment	LOGIC_p_TCGA_B21_SNP_N_GenomeWideSNP_6_F06_517942.nocnv_grch38.seg.v2.txt	fe9a536b-a874-4538-a5fd-110fe7515586
Copy Number Segment	ACOLD_p_TCGA_Batch17_SNP_N_GenomeWideSNP_6_H05_466056.nocnv_grch38.seg.v2.txt	0f282e9e-d7c7-4c1c-872e-b45eb0fd81fe
Copy Number Segment	LOGIC_p_TCGA_B21_SNP_N_GenomeWideSNP_6_D06_517978.nocnv_grch38.seg.v2.txt	8ea95dce-dcd3-4182-970e-d79d0a27edce
Copy Number Segment	QUANT_p_TCGA_Batch12_AFFX_GenomeWideSNP_6_B02_437668.nocnv_grch38.seg.v2.txt	da8e8d7f-adf2-47b2-a14d-695470775d68
Copy Number Segment	SOURS_p_TCGAb22_SNP_N_GenomeWideSNP_6_G03_529964.nocnv_grch38.seg.v2.txt	a6872293-7c55-4362-ae58-720f1558aa9a
Copy Number Segment	ACOLD_p_TCGA_Batch17_SNP_N_GenomeWideSNP_6_F04_466016.nocnv_grch38.seg.v2.txt	2c605e85-f211-4394-8569-e1958be60b7e
Copy Number Segment	ACOLD_p_TCGA_Batch17_SNP_N_GenomeWideSNP_6_B02_466102.nocnv_grch38.seg.v2.txt	1d3247b8-c1da-4946-9f5b-282eaddca33a
Copy Number Segment	TOUSE_p_TCGAaffxB9_10a_N_GenomeWideSNP_6_B06_397014.nocnv_grch38.seg.v2.txt	161c472f-5ce7-4ff3-92b9-06e676816c58
Copy Number Segment	LOGIC_p_TCGA_B21_SNP_N_GenomeWideSNP_6_E02_518056.nocnv_grch38.seg.v2.txt	6d346995-304f-4cc4-a474-be5bf3c07f7e
Copy Number Segment	THING_p_TCGA_B19_SNP_N_GenomeWideSNP_6_D03_495034.nocnv_grch38.seg.v2.txt	ce8ae4d5-4b58-4b16-a101-2fad8984803c
Copy Number Segment	ACOLD_p_TCGA_Batch17_SNP_N_GenomeWideSNP_6_A06_466084.nocnv_grch38.seg.v2.txt	9d76cf9a-0aa4-46c2-bd34-87a593464800
Copy Number Segment	LOGIC_p_TCGA_B21_SNP_N_GenomeWideSNP_6_B05_518068.nocnv_grch38.seg.v2.txt	290f9643-9df3-4652-bf7e-461a2bf27934
Copy Number Segment	ACOLD_p_TCGA_Batch17_SNP_N_GenomeWideSNP_6_B06_466110.nocnv_grch38.seg.v2.txt	1ee73510-1c4d-4f58-bbdc-d0ed442c86b3
Copy Number Segment	SOURS_p_TCGAb22_SNP_N_GenomeWideSNP_6_D01_529906.nocnv_grch38.seg.v2.txt	61218752-29d8-4c7d-b27b-b5e3794b3604
Copy Number Segment	MATZO_p_TCGAb40_SNP_1N_GenomeWideSNP_6_E05_667706.nocnv_grch38.seg.v2.txt	de70d065-c873-48bf-9071-929c88229c72
Copy Number Segment	THETA_p_TCGA_Batch14_SNP_N_GenomeWideSNP_6_D02_455338.nocnv_grch38.seg.v2.txt	483440f1-8b0c-4f36-bccc-937ff8e0073b
Copy Number Segment	QUANT_p_TCGA_Batch12_AFFX_GenomeWideSNP_6_G04_437758.nocnv_grch38.seg.v2.txt	f211ae16-aef4-4397-9e52-12945c9bc05d
Copy Number Segment	THING_p_TCGA_B19_SNP_N_GenomeWideSNP_6_E02_495044.nocnv_grch38.seg.v2.txt	7c4bee6b-e131-481a-816a-538331578444
Copy Number Segment	COOKY_p_TCGAb15_ICPp3_061909_GenomeWideSNP_6_A07_465952.nocnv_grch38.seg.v2.txt	d0f116f9-3691-4e98-8f41-816c46ba21ad
Copy Number Segment	SAROS_p_TCGA_B18_SNP_N_GenomeWideSNP_6_F06_489760.nocnv_grch38.seg.v2.txt	86ec888a-75b3-490d-89dd-a1e5713674df
Copy Number Segment	ACOLD_p_TCGA_Batch17_SNP_N_GenomeWideSNP_6_A04_466080.nocnv_grch38.seg.v2.txt	fb5e3939-68df-4b6d-8aeb-badb19aad536
Copy Number Segment	AMISS_p_TCGAb24_SNP_N_GenomeWideSNP_6_F06_542542.nocnv_grch38.seg.v2.txt	c6cdc699-1f39-4dd1-b18e-2f89748ad09c
Copy Number Segment	RACKS_p_TCGAaffxB10b_11_S_GenomeWideSNP_6_G01_429468.nocnv_grch38.seg.v2.txt	78693345-de09-4a16-95d6-6bb723241882
Copy Number Segment	NEWLY_p_TCGA_Batch13_CN_GenomeWideSNP_6_A03_446162.nocnv_grch38.seg.v2.txt	d892590a-24d8-4e8c-8dcc-824d411259b7
Copy Number Segment	NEWLY_p_TCGA_Batch13_CN_GenomeWideSNP_6_E03_446082.nocnv_grch38.seg.v2.txt	cbca2c2c-5697-4733-91bd-1f48e74ddde5
Copy Number Segment	THING_p_TCGA_B19_SNP_N_GenomeWideSNP_6_D05_495076.nocnv_grch38.seg.v2.txt	2947329e-941a-40d5-b111-44175d57a052
Copy Number Segment	QUANT_p_TCGA_Batch12_AFFX_GenomeWideSNP_6_C05_437700.nocnv_grch38.seg.v2.txt	f74ccd0c-64bd-4820-8c7e-97793dcd0106
Copy Number Segment	ACOLD_p_TCGA_Batch17_SNP_N_GenomeWideSNP_6_H03_466060.nocnv_grch38.seg.v2.txt	0ed6e3fa-2b57-4488-a433-37e943d652a4
Copy Number Segment	THETA_p_TCGA_Batch14_SNP_N_GenomeWideSNP_6_E02_455240.nocnv_grch38.seg.v2.txt	11511912-2975-41ea-96c5-9b349b330cc9
Copy Number Segment	SOURS_p_TCGAb22_SNP_N_GenomeWideSNP_6_H05_529786.nocnv_grch38.seg.v2.txt	9c65e20f-e0b7-49f7-ba82-a4496dc1da16
Copy Number Segment	MATZO_p_TCGAb40_SNP_1N_GenomeWideSNP_6_C04_667654.nocnv_grch38.seg.v2.txt	0702b9a5-7e80-439d-8fdf-831fb6ae56aa
Copy Number Segment	URBAN_p_TCGA_ProtVal_SNP_N_GenomeWideSNP_6_A08_592110.nocnv_grch38.seg.v2.txt	085e94d3-d318-433c-b5a8-d3e2cb0a224c
Copy Number Segment	THETA_p_TCGA_Batch14_SNP_N_GenomeWideSNP_6_B06_455300.nocnv_grch38.seg.v2.txt	5f74cf71-d30b-4517-8b46-a40103cec370
Copy Number Segment	TOUSE_p_TCGAaffxB9_10a_N_GenomeWideSNP_6_A05_397048.nocnv_grch38.seg.v2.txt	7f7dbbf4-ab68-4f48-805e-91027f326ffd
Copy Number Segment	URBAN_p_TCGA_ProtVal_SNP_N_GenomeWideSNP_6_A01_592232.nocnv_grch38.seg.v2.txt	8929857b-68be-4b22-a8b7-26c50ef8c53b
Copy Number Segment	RACKS_p_TCGAaffxB10b_11_S_GenomeWideSNP_6_F09_429446.nocnv_grch38.seg.v2.txt	daffd732-1719-4a6c-b40b-5aa8a83b3698
Copy Number Segment	THETA_p_TCGA_Batch14_SNP_N_GenomeWideSNP_6_A02_455184.nocnv_grch38.seg.v2.txt	4a02c9dd-6624-4cdf-8dfe-071452f8a2c6
Copy Number Segment	SAROS_p_TCGA_B18_SNP_N_GenomeWideSNP_6_E02_489616.nocnv_grch38.seg.v2.txt	db170b6a-52a1-4354-82fe-5fab83e719e6
Copy Number Segment	NEWLY_p_TCGA_Batch13_CN_GenomeWideSNP_6_G06_446112.nocnv_grch38.seg.v2.txt	084de6f7-fad9-4cb9-a589-c9a9e0460d19
Copy Number Segment	AMISS_p_TCGAb24_SNP_N_GenomeWideSNP_6_A04_542466.nocnv_grch38.seg.v2.txt	ed4c596e-1a89-4ba1-a025-dd1f6f3ba2d7
Copy Number Segment	RACKS_p_TCGAaffxB10b_11_S_GenomeWideSNP_6_C07_429494.nocnv_grch38.seg.v2.txt	0c6dbbe1-cf13-4fa7-a801-67d3775d987c
Copy Number Segment	AMISS_p_TCGAb24_SNP_N_GenomeWideSNP_6_B03_542574.nocnv_grch38.seg.v2.txt	26f4b5b8-7159-41c4-a0d0-d842173a8169
Copy Number Segment	SOURS_p_TCGAb22_SNP_N_GenomeWideSNP_6_G02_529834.nocnv_grch38.seg.v2.txt	20ad3460-b83e-43f4-81f4-0d914b0be596
Copy Number Segment	SAROS_p_TCGA_B18_SNP_N_GenomeWideSNP_6_A03_489742.nocnv_grch38.seg.v2.txt	65a97a9b-0196-46ca-9c33-abc3bd48af19
Copy Number Segment	THETA_p_TCGA_Batch14_SNP_N_GenomeWideSNP_6_C03_455318.nocnv_grch38.seg.v2.txt	440e9ec5-8e61-4f75-b1d1-616941d9456d
Copy Number Segment	NEWLY_p_TCGA_Batch13_CN_GenomeWideSNP_6_E04_446080.nocnv_grch38.seg.v2.txt	40e43843-5afe-4640-8ad3-e2ce249811db
Copy Number Segment	ACOLD_p_TCGA_Batch17_SNP_N_GenomeWideSNP_6_G05_466048.nocnv_grch38.seg.v2.txt	099da51d-27fc-4ce0-b4a7-647ae770d05e
Copy Number Segment	AMISS_p_TCGAb24_SNP_N_GenomeWideSNP_6_A01_542454.nocnv_grch38.seg.v2.txt	16f5006b-2382-4ab7-b4e2-d9dd477e7240
Copy Number Segment	SAROS_p_TCGA_B18_SNP_N_GenomeWideSNP_6_G06_489726.nocnv_grch38.seg.v2.txt	de699a77-4898-4f98-b9d8-482e1d84a50a
Copy Number Segment	ACOLD_p_TCGA_Batch17_SNP_N_GenomeWideSNP_6_C06_466136.nocnv_grch38.seg.v2.txt	d543c1ab-a49a-4b9f-ae2d-aeb3d59b0cca
Copy Number Segment	MATZO_p_TCGAb40_SNP_1N_GenomeWideSNP_6_G11_667700.nocnv_grch38.seg.v2.txt	4cfc2da9-7b4b-432b-8493-870386a05370
Copy Number Segment	SAROS_p_TCGA_B18_SNP_N_GenomeWideSNP_6_D06_489622.nocnv_grch38.seg.v2.txt	cbd6da92-b24e-46c3-b69a-b04aba59b451
Copy Number Segment	SOURS_p_TCGAb22_SNP_N_GenomeWideSNP_6_A03_529884.nocnv_grch38.seg.v2.txt	3b4973e6-abd7-46e1-8085-4a00534dfa98
Copy Number Segment	RACKS_p_TCGAaffxB10b_11_S_GenomeWideSNP_6_E11_429434.nocnv_grch38.seg.v2.txt	122f77e4-3368-49e0-827e-a10ad16948da
Copy Number Segment	AMISS_p_TCGAb24_SNP_N_GenomeWideSNP_6_F01_542412.nocnv_grch38.seg.v2.txt	ae81a75c-31f3-4cd6-9a64-6497f18a193d
Copy Number Segment	THING_p_TCGA_B19_SNP_N_GenomeWideSNP_6_B05_495100.nocnv_grch38.seg.v2.txt	45ef294e-8a96-4ac8-beb8-fd0016181781
Copy Number Segment	AMISS_p_TCGAb24_SNP_N_GenomeWideSNP_6_D03_542406.nocnv_grch38.seg.v2.txt	32284838-029d-43fa-b9ef-d4d4b4ea3bca
Copy Number Segment	LOGIC_p_TCGA_B21_SNP_N_GenomeWideSNP_6_A02_517990.nocnv_grch38.seg.v2.txt	54c1aa96-ff3f-4eb7-a232-29c1e799fb89
Copy Number Segment	SOURS_p_TCGAb22_SNP_N_GenomeWideSNP_6_D04_529858.nocnv_grch38.seg.v2.txt	2e8434e3-bbb6-47fe-a5e0-3b549642643b
Copy Number Segment	URBAN_p_TCGA_ProtVal_SNP_N_GenomeWideSNP_6_B02_592192.nocnv_grch38.seg.v2.txt	283458d4-8d6e-46f2-b2a5-547438accf26
Copy Number Segment	AMISS_p_TCGAb24_SNP_N_GenomeWideSNP_6_H05_542478.nocnv_grch38.seg.v2.txt	49175c2d-65c7-4d6a-8e07-83a806b1545b
Copy Number Segment	THETA_p_TCGA_Batch14_SNP_N_GenomeWideSNP_6_D04_455342.nocnv_grch38.seg.v2.txt	6d412573-a7ed-4256-be1d-d4980364dca3
Copy Number Segment	SOURS_p_TCGAb22_SNP_N_GenomeWideSNP_6_A04_529804.nocnv_grch38.seg.v2.txt	dc27beb4-2c87-4769-a701-7ff9f2cf1279
Copy Number Segment	THETA_p_TCGA_Batch14_SNP_N_GenomeWideSNP_6_G02_455286.nocnv_grch38.seg.v2.txt	5de3b0fe-0fe8-4e7c-a0fb-def9f23138e3
Copy Number Segment	QUANT_p_TCGA_Batch12_AFFX_GenomeWideSNP_6_B01_437670.nocnv_grch38.seg.v2.txt	fd14c1a3-7377-4d5c-bcc6-d7013223e155
Copy Number Segment	PAGED_p_TCGA_182_OvGBM_SNP_N_GenomeWideSNP_6_F06_896116.nocnv_grch38.seg.v2.txt	6b2c6291-aea6-49b5-8ef5-fe94c9c29051
Copy Number Segment	LOGIC_p_TCGA_B21_SNP_N_GenomeWideSNP_6_G03_518066.nocnv_grch38.seg.v2.txt	c48fd2eb-7862-4f8d-b50d-3d4fe7b17e26
Copy Number Segment	THING_p_TCGA_B19_SNP_N_GenomeWideSNP_6_G01_495164.nocnv_grch38.seg.v2.txt	893cf63b-a1cd-4993-a200-76a080fac900
Copy Number Segment	QUANT_p_TCGA_Batch12_AFFX_GenomeWideSNP_6_A02_437642.nocnv_grch38.seg.v2.txt	dcc8aad4-9066-431e-9893-0ccdf5b8495b
Copy Number Segment	ACOLD_p_TCGA_Batch17_SNP_N_GenomeWideSNP_6_B04_466098.nocnv_grch38.seg.v2.txt	6c5f4d80-b09e-441c-8268-bddfd713cf40
Copy Number Segment	AMISS_p_TCGAb24_SNP_N_GenomeWideSNP_6_B04_542474.nocnv_grch38.seg.v2.txt	5ad3a870-f16a-4a04-abf7-5221e23064ff
Copy Number Segment	THING_p_TCGA_B19_SNP_N_GenomeWideSNP_6_H05_495174.nocnv_grch38.seg.v2.txt	ba257234-7bf7-4570-ab97-d5ceb1bb6ce4
Copy Number Segment	SOURS_p_TCGAb22_SNP_N_GenomeWideSNP_6_C02_529910.nocnv_grch38.seg.v2.txt	a89c5509-8744-4e7a-95b3-0b5dd41d0d07
Copy Number Segment	SOURS_p_TCGAb22_SNP_N_GenomeWideSNP_6_D03_529844.nocnv_grch38.seg.v2.txt	edc50d8c-d9e4-40ee-8957-3c3a8859876b
Copy Number Segment	THETA_p_TCGA_Batch14_SNP_N_GenomeWideSNP_6_C06_455322.nocnv_grch38.seg.v2.txt	76bc78c9-def0-4d2b-b4e2-f92ccb72cc43
Copy Number Segment	RACKS_p_TCGAaffxB10b_11_S_GenomeWideSNP_6_D01_429506.nocnv_grch38.seg.v2.txt	ff70597b-0787-43c9-bf79-33e2ecd9176c
Copy Number Segment	SAROS_p_TCGA_B18_SNP_N_GenomeWideSNP_6_B05_489732.nocnv_grch38.seg.v2.txt	734dfef0-ffbf-43d9-aaea-286c413b6622
Copy Number Segment	THETA_p_TCGA_Batch14_SNP_N_GenomeWideSNP_6_A01_455182.nocnv_grch38.seg.v2.txt	43f2439e-652d-4946-994e-64c46dbb6b9e
Copy Number Segment	SAROS_p_TCGA_B18_SNP_N_GenomeWideSNP_6_D04_489764.nocnv_grch38.seg.v2.txt	5a6c3e1d-3ac3-4712-91f6-666a8c31833c
Copy Number Segment	AMISS_p_TCGAb24_SNP_N_GenomeWideSNP_6_H03_542530.nocnv_grch38.seg.v2.txt	d3205ba8-c6c2-49ac-abcc-f33d70c89a6f
Copy Number Segment	COOKY_p_TCGAb15_ICPp3_061909_GenomeWideSNP_6_A02_465962.nocnv_grch38.seg.v2.txt	738ab7c3-2e43-4cd0-9211-778f5881d428
Copy Number Segment	LOGIC_p_TCGA_B21_SNP_N_GenomeWideSNP_6_E04_517888.nocnv_grch38.seg.v2.txt	3e1f2ed1-8dcd-4ff5-9baf-42bb0310007b
Copy Number Segment	COOKY_p_TCGAb15_ICPp3_061909_GenomeWideSNP_6_A08_465950.nocnv_grch38.seg.v2.txt	b1dd01ec-2067-4167-b126-7207e2767761
Copy Number Segment	MATZO_p_TCGAb40_SNP_1N_GenomeWideSNP_6_D10_667716.nocnv_grch38.seg.v2.txt	2f220461-7847-4b86-ba01-3cbb281ceef1
Copy Number Segment	SOURS_p_TCGAb22_SNP_N_GenomeWideSNP_6_B01_529940.nocnv_grch38.seg.v2.txt	f174c2d4-7a59-4fda-b5b8-32f64157b9e4
Copy Number Segment	THING_p_TCGA_B19_SNP_N_GenomeWideSNP_6_G06_495156.nocnv_grch38.seg.v2.txt	e329d2c3-9d37-4f6d-adf4-10f9d31d4aff
Copy Number Segment	QUANT_p_TCGA_Batch12_AFFX_GenomeWideSNP_6_G05_437596.nocnv_grch38.seg.v2.txt	3e48b200-fe1e-42f8-aba5-9052ded30520
Copy Number Segment	SOURS_p_TCGAb22_SNP_N_GenomeWideSNP_6_H04_529788.nocnv_grch38.seg.v2.txt	80f3d166-8837-400b-beef-46236915fb92
Copy Number Segment	LOGIC_p_TCGA_B21_SNP_N_GenomeWideSNP_6_F02_517892.nocnv_grch38.seg.v2.txt	03b1d5a0-6f05-4a72-bfae-2e288dd57fea
Copy Number Segment	AMISS_p_TCGAb24_SNP_N_GenomeWideSNP_6_D04_542488.nocnv_grch38.seg.v2.txt	f73a3d77-9a36-4ea9-9c2e-1a5cc7d6c6f4
Copy Number Segment	DUVET_p_TCGAb40_SNP_2N_GenomeWideSNP_6_A08_667452.nocnv_grch38.seg.v2.txt	0f4f839c-a086-42e0-9f97-8864cf1e58ab
Copy Number Segment	ACOLD_p_TCGA_Batch17_SNP_N_GenomeWideSNP_6_E04_465974.nocnv_grch38.seg.v2.txt	27d289bc-2af1-4b7c-95d7-a1d8eed8fbb1
Copy Number Segment	LOGIC_p_TCGA_B21_SNP_N_GenomeWideSNP_6_D05_518012.nocnv_grch38.seg.v2.txt	108de22e-0680-4e67-b6b1-2d351899f475
Copy Number Segment	THING_p_TCGA_B19_SNP_N_GenomeWideSNP_6_B04_495162.nocnv_grch38.seg.v2.txt	a72f3216-e7fc-4afb-ae26-ab0c19826348
Copy Number Segment	ACOLD_p_TCGA_Batch17_SNP_N_GenomeWideSNP_6_D06_466160.nocnv_grch38.seg.v2.txt	fc9c4bba-0b85-4089-a5cf-8e2c1d278f00
Copy Number Segment	SAROS_p_TCGA_B18_SNP_N_GenomeWideSNP_6_H01_489736.nocnv_grch38.seg.v2.txt	482c2f74-edcf-4e76-8fc1-967b5f60b197
Copy Number Segment	QUANT_p_TCGA_Batch12_AFFX_GenomeWideSNP_6_H02_437614.nocnv_grch38.seg.v2.txt	cd01b316-357d-4535-b7ae-a5645e619b35
Copy Number Segment	AMISS_p_TCGAb24_SNP_N_GenomeWideSNP_6_C06_542408.nocnv_grch38.seg.v2.txt	96c93363-32e9-41d0-a648-f9ea154bada4
Copy Number Segment	NEWLY_p_TCGA_Batch13_CN_GenomeWideSNP_6_D04_446180.nocnv_grch38.seg.v2.txt	511b2201-2c5f-4e98-9416-13fe6d134338
Copy Number Segment	MATZO_p_TCGAb40_SNP_1N_GenomeWideSNP_6_G09_667760.nocnv_grch38.seg.v2.txt	7e444557-79d5-45dd-9b89-87aab69dc63f
Copy Number Segment	SOURS_p_TCGAb22_SNP_N_GenomeWideSNP_6_E05_529878.nocnv_grch38.seg.v2.txt	b8c95443-ef42-44f4-9e62-4156f8a067d4
Copy Number Segment	TOUSE_p_TCGAaffxB9_10a_N_GenomeWideSNP_6_D08_397084.nocnv_grch38.seg.v2.txt	0195c0c7-27ea-4416-8d56-36cb08723c40
Copy Number Segment	MATZO_p_TCGAb40_SNP_1N_GenomeWideSNP_6_G07_667664.nocnv_grch38.seg.v2.txt	8fd57a46-9ba3-4b9f-a0a8-3023b751bde2
Copy Number Segment	THING_p_TCGA_B19_SNP_N_GenomeWideSNP_6_G04_495032.nocnv_grch38.seg.v2.txt	6fad97f5-3153-4927-92a7-91d12d5cc2a0
Copy Number Segment	NEWLY_p_TCGA_Batch13_CN_GenomeWideSNP_6_F11_446056.nocnv_grch38.seg.v2.txt	df05508c-f6a6-4b50-8200-282848ccbe44
Copy Number Segment	THETA_p_TCGA_Batch14_SNP_N_GenomeWideSNP_6_C04_455320.nocnv_grch38.seg.v2.txt	22dcc217-c111-41cc-b833-e17a16704de6
Copy Number Segment	RACKS_p_TCGAaffxB10b_11_S_GenomeWideSNP_6_E03_429548.nocnv_grch38.seg.v2.txt	1658db60-b011-4697-a9bc-381445ed22a3
Copy Number Segment	LOGIC_p_TCGA_B21_SNP_N_GenomeWideSNP_6_C01_518030.nocnv_grch38.seg.v2.txt	afb5ce43-702a-41e7-ae85-9c45ec6d9d2e
Copy Number Segment	AMISS_p_TCGAb24_SNP_N_GenomeWideSNP_6_B02_542440.nocnv_grch38.seg.v2.txt	c38d0c2a-5453-4a36-8a70-c9e46d891257
Copy Number Segment	LOGIC_p_TCGA_B21_SNP_N_GenomeWideSNP_6_B06_518028.nocnv_grch38.seg.v2.txt	bb727805-ff98-4779-85ef-0e31ad2c0759
Copy Number Segment	NIZAM_p_TCGAb_406_07_08_09_10_N_GenomeWideSNP_6_F09_1486576.nocnv_grch38.seg.v2.txt	4e929987-0b5f-430e-a2db-bd70933c79e1
Copy Number Segment	LOGIC_p_TCGA_B21_SNP_N_GenomeWideSNP_6_G12_517904.nocnv_grch38.seg.v2.txt	9f44b369-9636-46c9-9195-c923a99cda8e
Copy Number Segment	THING_p_TCGA_B19_SNP_N_GenomeWideSNP_6_G03_495038.nocnv_grch38.seg.v2.txt	6b148471-2b2d-4ebf-bfeb-dcedc1abf7ee
Copy Number Segment	RACKS_p_TCGAaffxB10b_11_S_GenomeWideSNP_6_E07_429540.nocnv_grch38.seg.v2.txt	191e945f-b09c-49dd-952d-3720dc141bbb
Copy Number Segment	MATZO_p_TCGAb40_SNP_1N_GenomeWideSNP_6_D11_667824.nocnv_grch38.seg.v2.txt	07fdd311-476e-4c3a-9a0e-b2f884a3d62b
Copy Number Segment	COTES_p_TCGAaffxB8_9a_S_GenomeWideSNP_6_H02_293066.nocnv_grch38.seg.v2.txt	4af03e37-c225-4830-bc09-3fdce78e069d
Copy Number Segment	LOGIC_p_TCGA_B21_SNP_N_GenomeWideSNP_6_F04_517898.nocnv_grch38.seg.v2.txt	0d655adc-5cf1-44fa-9842-13d69e830ac8
Copy Number Segment	THING_p_TCGA_B19_SNP_N_GenomeWideSNP_6_H02_495136.nocnv_grch38.seg.v2.txt	bd0e693e-55c7-40a8-a657-bbf2744959e1
Copy Number Segment	AMISS_p_TCGAb24_SNP_N_GenomeWideSNP_6_D06_542462.nocnv_grch38.seg.v2.txt	ad852b7b-20b8-4456-b11a-6b10ee040197
Copy Number Segment	LOGIC_p_TCGA_B21_SNP_N_GenomeWideSNP_6_A01_517970.nocnv_grch38.seg.v2.txt	38374bda-a611-45a1-9720-7ef2b190113b
Copy Number Segment	THETA_p_TCGA_Batch14_SNP_N_GenomeWideSNP_6_B04_455296.nocnv_grch38.seg.v2.txt	670f45c5-2824-42d8-96f5-448a80c92d2d
Copy Number Segment	THING_p_TCGA_B19_SNP_N_GenomeWideSNP_6_B06_495114.nocnv_grch38.seg.v2.txt	e1aa8db3-24de-434a-8214-65b710219ddc
Copy Number Segment	THING_p_TCGA_B19_SNP_N_GenomeWideSNP_6_E05_495068.nocnv_grch38.seg.v2.txt	24aa9611-ff3d-4e56-a20f-28f17b1d9959
Copy Number Segment	COOKY_p_TCGAb15_ICPp3_061909_GenomeWideSNP_6_C12_465794.nocnv_grch38.seg.v2.txt	79384327-6251-4284-b910-b38e0743ace1
Copy Number Segment	AMISS_p_TCGAb24_SNP_N_GenomeWideSNP_6_E04_542540.nocnv_grch38.seg.v2.txt	c8f0265b-8a14-42ee-ae79-7309849c0c85
Copy Number Segment	MATZO_p_TCGAb40_SNP_1N_GenomeWideSNP_6_A11_667790.nocnv_grch38.seg.v2.txt	e097cc9c-6411-45b0-b513-47f7deb40208
Copy Number Segment	ROOTY_p_TCGAb27and38_SNP_N_GenomeWideSNP_6_B06_584574.nocnv_grch38.seg.v2.txt	b2fb49fa-ef05-4910-9188-9b06a26a2850
Copy Number Segment	SAROS_p_TCGA_B18_SNP_N_GenomeWideSNP_6_A01_489652.nocnv_grch38.seg.v2.txt	bd7f9605-6d1e-4ea1-8bce-8301d2c65f88
Copy Number Segment	URBAN_p_TCGA_ProtVal_SNP_N_GenomeWideSNP_6_A07_592222.nocnv_grch38.seg.v2.txt	708acc09-6d8c-4427-9bee-e713fc761e3a
Copy Number Segment	SAROS_p_TCGA_B18_SNP_N_GenomeWideSNP_6_B04_489752.nocnv_grch38.seg.v2.txt	cc5dbf52-9e50-4f16-add3-2e7ff673a0c9
Copy Number Segment	NEWLY_p_TCGA_Batch13_CN_GenomeWideSNP_6_D01_446178.nocnv_grch38.seg.v2.txt	c3a42f4e-a80a-48e8-b1e0-686b577ee270
Copy Number Segment	ACOLD_p_TCGA_Batch17_SNP_N_GenomeWideSNP_6_E01_465972.nocnv_grch38.seg.v2.txt	c499c406-b3a5-4d40-9092-1357bc472282
Copy Number Segment	SOURS_p_TCGAb22_SNP_N_GenomeWideSNP_6_H03_529894.nocnv_grch38.seg.v2.txt	e1898bdf-2b31-4b7b-8c46-cbbe5b453f2c
Copy Number Segment	NEWLY_p_TCGA_Batch13_CN_GenomeWideSNP_6_G05_446114.nocnv_grch38.seg.v2.txt	5da65746-1c71-442c-9eea-6544dfc9348c
Copy Number Segment	MATZO_p_TCGAb40_SNP_1N_GenomeWideSNP_6_F12_667740.nocnv_grch38.seg.v2.txt	0ed1fcba-3b37-4167-8f9d-7ebaf9b9c71e
Copy Number Segment	THING_p_TCGA_B19_SNP_N_GenomeWideSNP_6_E04_495046.nocnv_grch38.seg.v2.txt	2240e353-3e8b-43e6-a875-3e43aae2e490
Copy Number Segment	TOUSE_p_TCGAaffxB9_10a_N_GenomeWideSNP_6_A03_397044.nocnv_grch38.seg.v2.txt	f2748d55-bab7-4b38-983f-a21fe435b00a
Copy Number Segment	COOKY_p_TCGAb15_ICPp3_061909_GenomeWideSNP_6_A01_465964.nocnv_grch38.seg.v2.txt	ae17ab37-ea45-40d3-b014-e814b57e758d
Copy Number Segment	SOURS_p_TCGAb22_SNP_N_GenomeWideSNP_6_F02_529930.nocnv_grch38.seg.v2.txt	59576014-a993-4da0-b9bf-48c9d2818a47
Copy Number Segment	AMISS_p_TCGAb24_SNP_N_GenomeWideSNP_6_A03_542468.nocnv_grch38.seg.v2.txt	d5ea7602-563b-4a21-82df-3f42c04d4944
